# Supplementary material for: Data on transcriptome profiling of circulating microRNAs in dairy cattle
Source: Data Brief. 2018 Sep 18;21:775–8. doi: 10.1016/j.dib.2018.09.038 (PMC6216090; doi:10.1016/j.dib.2018.09.038)
Supplement: Supplementary file 2 — Supplementary Table 1. Sequencing and miRNA profiling statistics of normal and 60 days of pregnancy groups. [file mmc2.xlsx]

## Sheet: Sheet1
Samples		Total reads	Cleaned reads	Aligned reads	miRNA	misc_RNA	protein_coding	rRNA	snoRNA	snRNA
Normal	85_160822_1_14108	11239371	10828010 (96.34%)	5582921 (51.56%)	1298952	421389	32576	513	2452	11469
	88_160822_1_14088	10088944	9752982 (96.67%)	4446384 (45.59%)	1752727	1455180	32679	1679	3577	68924
	89_160822_14089_1	11169061	10755805 (96.3%)	5959791 (55.41%)	2496823	825913	41353	680	4701	24373
60 Days of Pregnancy	10_19_14108_108_1	11323954	10671694 (94.24%)	8018711(75.14%)	2044300	82740	17794	305	3565	2501
	10_19_14088_110_1	11365311	10959569 (96.43%)	8643812 (78.87%)	3758246	178792	22403	246	6549	4666
	10_19_14089_111_1	11058546	10575287 (95.63%)	7478843 (70.72%)	3465469	406400	27430	431	8286	13079
