# Supplementary material for: Data on transcriptome profiling of circulating microRNAs in dairy cattle
Source: Data Brief. 2018 Sep 18;21:775–8. doi: 10.1016/j.dib.2018.09.038 (PMC6216090; doi:10.1016/j.dib.2018.09.038)
Supplement: Supplementary file 3 — Supplementary Table 2. The number of predicted target genes. [file mmc3.xlsx]

## Sheet: DEG_.targetscan.miranda
Bovine miRNA	TARGETSCAN (results of the target genes in respective miRNA in column 1)	a.value	Log2.value	p.value	q.value	Estimated DEG score	No of target genes	Ensemble target genes
bta-miR-326	http://www.targetscan.org/cgi-bin/mirgene.cgi?mirg=bta-miR-326	9.69954	-0.46035	0.0265678	0.0950944	1	3969	ENSBTAT00000015780	ENSBTAT00000011327	ENSBTAT00000012351	ENSBTAT00000013435	ENSBTAT00000006404	ENSBTAT00000002760	ENSBTAT00000019467	ENSBTAT00000056280	ENSBTAT00000003886	ENSBTAT00000012850	ENSBTAT00000063258	ENSBTAT00000031604	ENSBTAT00000009827	ENSBTAT00000031377	ENSBTAT00000065604	ENSBTAT00000001248	ENSBTAT00000018791	ENSBTAT00000003777	ENSBTAT00000022355	ENSBTAT00000016172	ENSBTAT00000000737	ENSBTAT00000018010	ENSBTAT00000035192	ENSBTAT00000061394	ENSBTAT00000024562	ENSBTAT00000012786	ENSBTAT00000007923	ENSBTAT00000061611	ENSBTAT00000020240	ENSBTAT00000023709	ENSBTAT00000002548	ENSBTAT00000016385	ENSBTAT00000012503	ENSBTAT00000004648	ENSBTAT00000010692	ENSBTAT00000027527	ENSBTAT00000007039	ENSBTAT00000010825	ENSBTAT00000061451	ENSBTAT00000000474	ENSBTAT00000064846	ENSBTAT00000063732
bta-miR-92a	http://www.targetscan.org/cgi-bin/mirgene.cgi?mirg=bta-miR-92a	18.796	-1.61322	0.00171323	0.0108435	1	678	ENSBTAT00000012351	ENSBTAT00000055903	ENSBTAT00000031604	ENSBTAT00000061514	ENSBTAT00000018249	ENSBTAT00000013179	ENSBTAT00000036838	ENSBTAT00000016262	ENSBTAT00000002052	ENSBTAT00000012503	ENSBTAT00000061451	ENSBTAT00000026411	ENSBTAT00000063309	ENSBTAT00000004317	ENSBTAT00000004319	ENSBTAT00000055365	ENSBTAT00000024758	ENSBTAT00000016790	ENSBTAT00000020664	ENSBTAT00000061189	ENSBTAT00000061274	ENSBTAT00000028060	ENSBTAT00000021955	ENSBTAT00000003566	ENSBTAT00000025476	ENSBTAT00000002282	ENSBTAT00000061475	ENSBTAT00000018119	ENSBTAT00000012005	ENSBTAT00000049669	ENSBTAT00000005797	ENSBTAT00000001339	ENSBTAT00000031344	ENSBTAT00000032609	ENSBTAT00000023743	ENSBTAT00000027930	ENSBTAT00000001400	ENSBTAT00000004788	ENSBTAT00000008444	ENSBTAT00000009815	ENSBTAT00000000370	ENSBTAT00000052191
bta-miR-2285f	none	9.30215	2.20352	3.15e-07	1.09e-05	1	1002	ENSBTAT00000066134	ENSBTAT00000049545	ENSBTAT00000007661	ENSBTAT00000022355	ENSBTAT00000027402	ENSBTAT00000035192	ENSBTAT00000037458	ENSBTAT00000007406	ENSBTAT00000061394	ENSBTAT00000027527	ENSBTAT00000064846	ENSBTAT00000022129	ENSBTAT00000001189	ENSBTAT00000060981	ENSBTAT00000064000	ENSBTAT00000039910	ENSBTAT00000018432	ENSBTAT00000003751	ENSBTAT00000061221	ENSBTAT00000061228	ENSBTAT00000065595	ENSBTAT00000019998	ENSBTAT00000009791	ENSBTAT00000026421	ENSBTAT00000055600	ENSBTAT00000009611	ENSBTAT00000063084	ENSBTAT00000007176	ENSBTAT00000025506	ENSBTAT00000028226	ENSBTAT00000017605	ENSBTAT00000022452	ENSBTAT00000008847	ENSBTAT00000052841	ENSBTAT00000017943	ENSBTAT00000016529	ENSBTAT00000010843	ENSBTAT00000011609	ENSBTAT00000066269	ENSBTAT00000064786	ENSBTAT00000061549	ENSBTAT00000012929
bta-miR-29a	http://www.targetscan.org/cgi-bin/mirgene.cgi?mirg=bta-miR-29a	13.8625	1.2179	0.000933712	0.00712642	1	885	ENSBTAT00000015780	ENSBTAT00000013435	ENSBTAT00000024876	ENSBTAT00000053437	ENSBTAT00000055903	ENSBTAT00000012850	ENSBTAT00000063258	ENSBTAT00000005936	ENSBTAT00000035192	ENSBTAT00000024562	ENSBTAT00000002052	ENSBTAT00000061611	ENSBTAT00000020240	ENSBTAT00000023709	ENSBTAT00000012261	ENSBTAT00000027527	ENSBTAT00000061451	ENSBTAT00000049024	ENSBTAT00000024295	ENSBTAT00000065179	ENSBTAT00000001917	ENSBTAT00000061053	ENSBTAT00000061189	ENSBTAT00000031361	ENSBTAT00000000040	ENSBTAT00000022192	ENSBTAT00000061018	ENSBTAT00000004645	ENSBTAT00000027604	ENSBTAT00000004644	ENSBTAT00000061228	ENSBTAT00000025371	ENSBTAT00000048986	ENSBTAT00000049639	ENSBTAT00000028778	ENSBTAT00000066130	ENSBTAT00000064373	ENSBTAT00000005847	ENSBTAT00000021512	ENSBTAT00000021514	ENSBTAT00000022385	ENSBTAT00000013738
bta-miR-628	http://www.targetscan.org/cgi-bin/mirgene.cgi?mirg=bta-miR-628	-3.68838	5.36199	0.000405606	0.00356796	1	1407	ENSBTAT00000012351	ENSBTAT00000012850	ENSBTAT00000031604	ENSBTAT00000008008	ENSBTAT00000001248	ENSBTAT00000063527	ENSBTAT00000061514	ENSBTAT00000023199	ENSBTAT00000022355	ENSBTAT00000013177	ENSBTAT00000061542	ENSBTAT00000035192	ENSBTAT00000037458	ENSBTAT00000017582	ENSBTAT00000063841	ENSBTAT00000061611	ENSBTAT00000020240	ENSBTAT00000016385	ENSBTAT00000040346	ENSBTAT00000061451	ENSBTAT00000052579	ENSBTAT00000026411	ENSBTAT00000004317	ENSBTAT00000014074	ENSBTAT00000015606	ENSBTAT00000028693	ENSBTAT00000064460	ENSBTAT00000036805	ENSBTAT00000065179	ENSBTAT00000000533	ENSBTAT00000011782	ENSBTAT00000065223	ENSBTAT00000012520	ENSBTAT00000014050	ENSBTAT00000061018	ENSBTAT00000031362	ENSBTAT00000028060	ENSBTAT00000061221	ENSBTAT00000054608	ENSBTAT00000061228	ENSBTAT00000025371	ENSBTAT00000048986
bta-miR-148a	http://www.targetscan.org/cgi-bin/mirgene.cgi?mirg=bta-miR-148a	13.0806	1.98695	8.79e-07	2.4e-05	1	1161	ENSBTAT00000064726	ENSBTAT00000015780	ENSBTAT00000012351	ENSBTAT00000039008	ENSBTAT00000053437	ENSBTAT00000005524	ENSBTAT00000008030	ENSBTAT00000012345	ENSBTAT00000012850	ENSBTAT00000036842	ENSBTAT00000063258	ENSBTAT00000005936	ENSBTAT00000022355	ENSBTAT00000018411	ENSBTAT00000013179	ENSBTAT00000061542	ENSBTAT00000000842	ENSBTAT00000003726	ENSBTAT00000061611	ENSBTAT00000020240	ENSBTAT00000027527	ENSBTAT00000009677	ENSBTAT00000017388	ENSBTAT00000040362	ENSBTAT00000008348	ENSBTAT00000060981	ENSBTAT00000064000	ENSBTAT00000019629	ENSBTAT00000001917	ENSBTAT00000022108	ENSBTAT00000032645	ENSBTAT00000006513	ENSBTAT00000049652	ENSBTAT00000038788	ENSBTAT00000061228	ENSBTAT00000007078	ENSBTAT00000002972	ENSBTAT00000065740	ENSBTAT00000010129	ENSBTAT00000021955	ENSBTAT00000025362	ENSBTAT00000021830
bta-miR-30f	http://www.targetscan.org/cgi-bin/mirgene.cgi?mirg=bta-miR-30f	9.80237	-1.08996	0.00161626	0.0105648	1	750	ENSBTAT00000006535	ENSBTAT00000013871	ENSBTAT00000012850	ENSBTAT00000013692	ENSBTAT00000061514	ENSBTAT00000022355	ENSBTAT00000013179	ENSBTAT00000021099	ENSBTAT00000024557	ENSBTAT00000020621	ENSBTAT00000061611	ENSBTAT00000020240	ENSBTAT00000061451	ENSBTAT00000024009	ENSBTAT00000015561	ENSBTAT00000021370	ENSBTAT00000022720	ENSBTAT00000012520	ENSBTAT00000007229	ENSBTAT00000024773	ENSBTAT00000048870	ENSBTAT00000061228	ENSBTAT00000049639	ENSBTAT00000027820	ENSBTAT00000052006	ENSBTAT00000002582	ENSBTAT00000017605	ENSBTAT00000052841	ENSBTAT00000004963	ENSBTAT00000008894	ENSBTAT00000057488	ENSBTAT00000008728	ENSBTAT00000052725	ENSBTAT00000010457	ENSBTAT00000018438	ENSBTAT00000017468	ENSBTAT00000020830	ENSBTAT00000061161	ENSBTAT00000025061	ENSBTAT00000005830	ENSBTAT00000001846	ENSBTAT00000017473
bta-miR-423-5p	http://www.targetscan.org/cgi-bin/mirgene.cgi?mirg=bta-miR-423-5p	16.3542	-1.39051	0.000274562	0.00254461	1	3799	ENSBTAT00000015780	ENSBTAT00000049620	ENSBTAT00000011327	ENSBTAT00000012351	ENSBTAT00000013435	ENSBTAT00000065889	ENSBTAT00000056280	ENSBTAT00000003886	ENSBTAT00000012850	ENSBTAT00000063258	ENSBTAT00000013194	ENSBTAT00000009827	ENSBTAT00000024416	ENSBTAT00000031377	ENSBTAT00000001248	ENSBTAT00000005543	ENSBTAT00000017452	ENSBTAT00000028227	ENSBTAT00000023199	ENSBTAT00000011874	ENSBTAT00000009531	ENSBTAT00000002619	ENSBTAT00000001096	ENSBTAT00000029738	ENSBTAT00000048411	ENSBTAT00000048410	ENSBTAT00000048408	ENSBTAT00000035192	ENSBTAT00000037458	ENSBTAT00000016262	ENSBTAT00000003726	ENSBTAT00000002052	ENSBTAT00000003689	ENSBTAT00000004650	ENSBTAT00000015230	ENSBTAT00000015235	ENSBTAT00000061611	ENSBTAT00000020240	ENSBTAT00000010491	ENSBTAT00000056352	ENSBTAT00000019854	ENSBTAT00000023709
bta-miR-3613a	none	5.67409	2.39733	3.77e-06	7.53e-05	1	1356	ENSBTAT00000004603	ENSBTAT00000039008	ENSBTAT00000064027	ENSBTAT00000001248	ENSBTAT00000019613	ENSBTAT00000022355	ENSBTAT00000020092	ENSBTAT00000017580	ENSBTAT00000017582	ENSBTAT00000023336	ENSBTAT00000016262	ENSBTAT00000061611	ENSBTAT00000020240	ENSBTAT00000010491	ENSBTAT00000015745	ENSBTAT00000061451	ENSBTAT00000061016	ENSBTAT00000013884	ENSBTAT00000014852	ENSBTAT00000009630	ENSBTAT00000065179	ENSBTAT00000023638	ENSBTAT00000061318	ENSBTAT00000022482	ENSBTAT00000022108	ENSBTAT00000061189	ENSBTAT00000031361	ENSBTAT00000049203	ENSBTAT00000061018	ENSBTAT00000034269	ENSBTAT00000065976	ENSBTAT00000011748	ENSBTAT00000021230	ENSBTAT00000061228	ENSBTAT00000025371	ENSBTAT00000025950	ENSBTAT00000009791	ENSBTAT00000028792	ENSBTAT00000012182	ENSBTAT00000022719	ENSBTAT00000027820	ENSBTAT00000052006
bta-miR-301b	http://www.targetscan.org/cgi-bin/mirgene.cgi?mirg=bta-miR-301b	-3.68838	4.7196	0.00630506	0.0288909	1	1408	ENSBTAT00000024876	ENSBTAT00000065270	ENSBTAT00000036842	ENSBTAT00000014656	ENSBTAT00000005543	ENSBTAT00000022355	ENSBTAT00000002618	ENSBTAT00000001266	ENSBTAT00000002619	ENSBTAT00000013179	ENSBTAT00000054796	ENSBTAT00000061542	ENSBTAT00000035192	ENSBTAT00000017582	ENSBTAT00000003726	ENSBTAT00000009678	ENSBTAT00000003689	ENSBTAT00000011445	ENSBTAT00000061611	ENSBTAT00000020240	ENSBTAT00000012503	ENSBTAT00000061451	ENSBTAT00000063961	ENSBTAT00000021928	ENSBTAT00000062923	ENSBTAT00000009677	ENSBTAT00000015606	ENSBTAT00000036982	ENSBTAT00000024009	ENSBTAT00000048816	ENSBTAT00000036339	ENSBTAT00000065179	ENSBTAT00000000533	ENSBTAT00000019629	ENSBTAT00000012816	ENSBTAT00000066053	ENSBTAT00000012775	ENSBTAT00000012526	ENSBTAT00000061018	ENSBTAT00000038788	ENSBTAT00000054608	ENSBTAT00000021981
bta-miR-2887	http://www.targetscan.org/cgi-bin/mirgene.cgi?mirg=bta-miR-2887	-3.68838	5.47604	0.0172054	0.0697626	1	927	ENSBTAT00000049620	ENSBTAT00000006404	ENSBTAT00000031604	ENSBTAT00000009756	ENSBTAT00000001248	ENSBTAT00000000139	ENSBTAT00000009531	ENSBTAT00000015375	ENSBTAT00000009678	ENSBTAT00000004650	ENSBTAT00000056352	ENSBTAT00000019854	ENSBTAT00000025130	ENSBTAT00000024190	ENSBTAT00000034240	ENSBTAT00000018191	ENSBTAT00000064460	ENSBTAT00000036805	ENSBTAT00000064503	ENSBTAT00000065179	ENSBTAT00000023638	ENSBTAT00000006810	ENSBTAT00000028060	ENSBTAT00000021895	ENSBTAT00000002972	ENSBTAT00000065740	ENSBTAT00000000793	ENSBTAT00000024729	ENSBTAT00000053702	ENSBTAT00000001281	ENSBTAT00000064001	ENSBTAT00000022385	ENSBTAT00000008924	ENSBTAT00000002140	ENSBTAT00000011608	ENSBTAT00000010843	ENSBTAT00000000351	ENSBTAT00000033863	ENSBTAT00000032568	ENSBTAT00000018468	ENSBTAT00000047359	ENSBTAT00000003143
bta-miR-205	http://www.targetscan.org/cgi-bin/mirgene.cgi?mirg=bta-miR-205	10.2231	-1.17629	0.00414533	0.0206868	1	2257	ENSBTAT00000039008	ENSBTAT00000012850	ENSBTAT00000031604	ENSBTAT00000006476	ENSBTAT00000031377	ENSBTAT00000017452	ENSBTAT00000061514	ENSBTAT00000061477	ENSBTAT00000023199	ENSBTAT00000015375	ENSBTAT00000025112	ENSBTAT00000005684	ENSBTAT00000037458	ENSBTAT00000007406	ENSBTAT00000061394	ENSBTAT00000024557	ENSBTAT00000048771	ENSBTAT00000023336	ENSBTAT00000016262	ENSBTAT00000002052	ENSBTAT00000004650	ENSBTAT00000061611	ENSBTAT00000020240	ENSBTAT00000024253	ENSBTAT00000002548	ENSBTAT00000004648	ENSBTAT00000012261	ENSBTAT00000027527	ENSBTAT00000011393	ENSBTAT00000025130	ENSBTAT00000061451	ENSBTAT00000035859	ENSBTAT00000061016	ENSBTAT00000017382	ENSBTAT00000011412	ENSBTAT00000015606	ENSBTAT00000028690	ENSBTAT00000063387	ENSBTAT00000001508	ENSBTAT00000018191	ENSBTAT00000065179	ENSBTAT00000019954
bta-miR-424-5p	none	3.32494	2.27543	0.0260437	0.0946997	1	4002	ENSBTAT00000011319	ENSBTAT00000011327	ENSBTAT00000024334	ENSBTAT00000012351	ENSBTAT00000013435	ENSBTAT00000003604	ENSBTAT00000020363	ENSBTAT00000031604	ENSBTAT00000029091	ENSBTAT00000013692	ENSBTAT00000011574	ENSBTAT00000006476	ENSBTAT00000009827	ENSBTAT00000049431	ENSBTAT00000049545	ENSBTAT00000017452	ENSBTAT00000028227	ENSBTAT00000022716	ENSBTAT00000005936	ENSBTAT00000000733	ENSBTAT00000063056	ENSBTAT00000057151	ENSBTAT00000023199	ENSBTAT00000049158	ENSBTAT00000022355	ENSBTAT00000016172	ENSBTAT00000066213	ENSBTAT00000002384	ENSBTAT00000013177	ENSBTAT00000061542	ENSBTAT00000049743	ENSBTAT00000035192	ENSBTAT00000007406	ENSBTAT00000061394	ENSBTAT00000036838	ENSBTAT00000024559	ENSBTAT00000003726	ENSBTAT00000009678	ENSBTAT00000002052	ENSBTAT00000015230	ENSBTAT00000061611	ENSBTAT00000020240
bta-miR-320a	none	16.2434	-1.20403	6.66e-05	0.000705398	1	2338	ENSBTAT00000019460	ENSBTAT00000024876	ENSBTAT00000014266	ENSBTAT00000012850	ENSBTAT00000036842	ENSBTAT00000006476	ENSBTAT00000005936	ENSBTAT00000017376	ENSBTAT00000022355	ENSBTAT00000002618	ENSBTAT00000065187	ENSBTAT00000009531	ENSBTAT00000009769	ENSBTAT00000011697	ENSBTAT00000021301	ENSBTAT00000037458	ENSBTAT00000061394	ENSBTAT00000036838	ENSBTAT00000024562	ENSBTAT00000009678	ENSBTAT00000061611	ENSBTAT00000020240	ENSBTAT00000024253	ENSBTAT00000027527	ENSBTAT00000010434	ENSBTAT00000011393	ENSBTAT00000061451	ENSBTAT00000000474	ENSBTAT00000061016	ENSBTAT00000017382	ENSBTAT00000061596	ENSBTAT00000000734	ENSBTAT00000002682	ENSBTAT00000036982	ENSBTAT00000034240	ENSBTAT00000013304	ENSBTAT00000013675	ENSBTAT00000024009	ENSBTAT00000064460	ENSBTAT00000036805	ENSBTAT00000003751	ENSBTAT00000063949
bta-miR-130b	http://www.targetscan.org/cgi-bin/mirgene.cgi?mirg=bta-miR-130b	8.66625	0.6982	0.0203474	0.078808	1	767	ENSBTAT00000036842	ENSBTAT00000022355	ENSBTAT00000021218	ENSBTAT00000002619	ENSBTAT00000017582	ENSBTAT00000003689	ENSBTAT00000061611	ENSBTAT00000020240	ENSBTAT00000012503	ENSBTAT00000061079	ENSBTAT00000061451	ENSBTAT00000014960	ENSBTAT00000009677	ENSBTAT00000056488	ENSBTAT00000048816	ENSBTAT00000019629	ENSBTAT00000012816	ENSBTAT00000056863	ENSBTAT00000038788	ENSBTAT00000025431	ENSBTAT00000023803	ENSBTAT00000061228	ENSBTAT00000066314	ENSBTAT00000040371	ENSBTAT00000052382	ENSBTAT00000000986	ENSBTAT00000014704	ENSBTAT00000003991	ENSBTAT00000025506	ENSBTAT00000017864	ENSBTAT00000052840	ENSBTAT00000063222	ENSBTAT00000020387	ENSBTAT00000029841	ENSBTAT00000021518	ENSBTAT00000018639	ENSBTAT00000004062	ENSBTAT00000049669	ENSBTAT00000017473	ENSBTAT00000033461	ENSBTAT00000006190	ENSBTAT00000023197
bta-miR-382	http://www.targetscan.org/cgi-bin/mirgene.cgi?mirg=bta-miR-382	8.10589	-1.27522	0.00074707	0.00596507	1	2128	ENSBTAT00000010757	ENSBTAT00000019460	ENSBTAT00000048510	ENSBTAT00000006404	ENSBTAT00000024876	ENSBTAT00000019467	ENSBTAT00000012345	ENSBTAT00000012850	ENSBTAT00000036842	ENSBTAT00000006476	ENSBTAT00000064027	ENSBTAT00000018791	ENSBTAT00000000733	ENSBTAT00000061514	ENSBTAT00000011687	ENSBTAT00000022355	ENSBTAT00000002618	ENSBTAT00000065187	ENSBTAT00000027402	ENSBTAT00000003989	ENSBTAT00000061542	ENSBTAT00000048410	ENSBTAT00000049743	ENSBTAT00000017580	ENSBTAT00000036838	ENSBTAT00000023336	ENSBTAT00000023322	ENSBTAT00000022809	ENSBTAT00000011445	ENSBTAT00000061611	ENSBTAT00000020240	ENSBTAT00000023709	ENSBTAT00000018688	ENSBTAT00000027527	ENSBTAT00000061105	ENSBTAT00000061079	ENSBTAT00000013751	ENSBTAT00000011393	ENSBTAT00000000474	ENSBTAT00000066144	ENSBTAT00000061016	ENSBTAT00000014074
bta-miR-144	http://www.targetscan.org/cgi-bin/mirgene.cgi?mirg=bta-miR-144	6.2851	2.30384	0.00407777	0.0205472	1	970	ENSBTAT00000049620	ENSBTAT00000018791	ENSBTAT00000017452	ENSBTAT00000022355	ENSBTAT00000002618	ENSBTAT00000061542	ENSBTAT00000036838	ENSBTAT00000021917	ENSBTAT00000061611	ENSBTAT00000020240	ENSBTAT00000002548	ENSBTAT00000014074	ENSBTAT00000061596	ENSBTAT00000001508	ENSBTAT00000001513	ENSBTAT00000063788	ENSBTAT00000023969	ENSBTAT00000065179	ENSBTAT00000023638	ENSBTAT00000011658	ENSBTAT00000061053	ENSBTAT00000014050	ENSBTAT00000038788	ENSBTAT00000049172	ENSBTAT00000010721	ENSBTAT00000025950	ENSBTAT00000063398	ENSBTAT00000009791	ENSBTAT00000022719	ENSBTAT00000056599	ENSBTAT00000002223	ENSBTAT00000029830	ENSBTAT00000049292	ENSBTAT00000017605	ENSBTAT00000022382	ENSBTAT00000033872	ENSBTAT00000039812	ENSBTAT00000025979	ENSBTAT00000018952	ENSBTAT00000002067	ENSBTAT00000063012	ENSBTAT00000061161
bta-miR-342	http://www.targetscan.org/cgi-bin/mirgene.cgi?mirg=bta-miR-342	14.086	-1.67521	1.82e-06	4.28e-05	1	1201	ENSBTAT00000049620	ENSBTAT00000006535	ENSBTAT00000012351	ENSBTAT00000008008	ENSBTAT00000001248	ENSBTAT00000063527	ENSBTAT00000061477	ENSBTAT00000023199	ENSBTAT00000022355	ENSBTAT00000009769	ENSBTAT00000021099	ENSBTAT00000031388	ENSBTAT00000037458	ENSBTAT00000061394	ENSBTAT00000003689	ENSBTAT00000002548	ENSBTAT00000027527	ENSBTAT00000061451	ENSBTAT00000061459	ENSBTAT00000014074	ENSBTAT00000015606	ENSBTAT00000008209	ENSBTAT00000016862	ENSBTAT00000024295	ENSBTAT00000025240	ENSBTAT00000032665	ENSBTAT00000064530	ENSBTAT00000048242	ENSBTAT00000012159	ENSBTAT00000021981	ENSBTAT00000061228	ENSBTAT00000009791	ENSBTAT00000055600	ENSBTAT00000022639	ENSBTAT00000047662	ENSBTAT00000061475	ENSBTAT00000022388	ENSBTAT00000002136	ENSBTAT00000017943	ENSBTAT00000001325	ENSBTAT00000011608	ENSBTAT00000015763
bta-miR-499	http://www.targetscan.org/cgi-bin/mirgene.cgi?mirg=bta-miR-499	6.98936	2.43541	0.000737807	0.00596507	1	663	ENSBTAT00000036842	ENSBTAT00000022355	ENSBTAT00000009769	ENSBTAT00000001099	ENSBTAT00000003989	ENSBTAT00000048411	ENSBTAT00000048410	ENSBTAT00000048408	ENSBTAT00000005684	ENSBTAT00000017582	ENSBTAT00000061079	ENSBTAT00000000474	ENSBTAT00000061016	ENSBTAT00000004317	ENSBTAT00000002682	ENSBTAT00000003751	ENSBTAT00000063949	ENSBTAT00000003755	ENSBTAT00000014050	ENSBTAT00000021230	ENSBTAT00000048242	ENSBTAT00000007664	ENSBTAT00000063130	ENSBTAT00000063305	ENSBTAT00000009791	ENSBTAT00000064742	ENSBTAT00000047639	ENSBTAT00000033876	ENSBTAT00000003856	ENSBTAT00000025506	ENSBTAT00000025708	ENSBTAT00000018325	ENSBTAT00000004431	ENSBTAT00000017943	ENSBTAT00000004062	ENSBTAT00000035796	ENSBTAT00000022956	ENSBTAT00000033461	ENSBTAT00000004156	ENSBTAT00000013674	ENSBTAT00000047463	ENSBTAT00000022455
bta-miR-22-5p	http://www.targetscan.org/cgi-bin/mirgene.cgi?mirg=bta-miR-22-5p	8.43259	0.805575	0.00449599	0.0220134	1	4783	ENSBTAT00000011327	ENSBTAT00000012351	ENSBTAT00000019460	ENSBTAT00000013435	ENSBTAT00000039008	ENSBTAT00000024876	ENSBTAT00000030757	ENSBTAT00000063258	ENSBTAT00000014656	ENSBTAT00000052885	ENSBTAT00000049545	ENSBTAT00000001248	ENSBTAT00000018791	ENSBTAT00000017452	ENSBTAT00000005936	ENSBTAT00000057151	ENSBTAT00000061514	ENSBTAT00000061477	ENSBTAT00000023199	ENSBTAT00000011874	ENSBTAT00000022355	ENSBTAT00000011697	ENSBTAT00000013177	ENSBTAT00000000737	ENSBTAT00000021301	ENSBTAT00000021099	ENSBTAT00000054796	ENSBTAT00000025113	ENSBTAT00000061542	ENSBTAT00000031388	ENSBTAT00000005684	ENSBTAT00000049743	ENSBTAT00000017580	ENSBTAT00000037458	ENSBTAT00000007406	ENSBTAT00000061394	ENSBTAT00000036839	ENSBTAT00000048771	ENSBTAT00000023336	ENSBTAT00000023322	ENSBTAT00000016262	ENSBTAT00000002052
bta-miR-877	http://www.targetscan.org/cgi-bin/mirgene.cgi?mirg=bta-miR-877	8.68895	-0.943822	0.00370049	0.0190154	1	1249	ENSBTAT00000052768	ENSBTAT00000049620	ENSBTAT00000019460	ENSBTAT00000048510	ENSBTAT00000009654	ENSBTAT00000049545	ENSBTAT00000063527	ENSBTAT00000005936	ENSBTAT00000018249	ENSBTAT00000013177	ENSBTAT00000025113	ENSBTAT00000023336	ENSBTAT00000061611	ENSBTAT00000020240	ENSBTAT00000023709	ENSBTAT00000018286	ENSBTAT00000015745	ENSBTAT00000038407	ENSBTAT00000013751	ENSBTAT00000025130	ENSBTAT00000000474	ENSBTAT00000007547	ENSBTAT00000002682	ENSBTAT00000040360	ENSBTAT00000064460	ENSBTAT00000036805	ENSBTAT00000064503	ENSBTAT00000018432	ENSBTAT00000065179	ENSBTAT00000023638	ENSBTAT00000020668	ENSBTAT00000020664	ENSBTAT00000019629	ENSBTAT00000011745	ENSBTAT00000001917	ENSBTAT00000024997	ENSBTAT00000055950	ENSBTAT00000002169	ENSBTAT00000018632	ENSBTAT00000061018	ENSBTAT00000061228	ENSBTAT00000025950
bta-miR-133a	http://www.targetscan.org/cgi-bin/mirgene.cgi?mirg=bta-miR-133a	10.5461	-4.71526	4.88e-05	0.000538755	1	1276	ENSBTAT00000012351	ENSBTAT00000006404	ENSBTAT00000017452	ENSBTAT00000007661	ENSBTAT00000005929	ENSBTAT00000048461	ENSBTAT00000037458	ENSBTAT00000048771	ENSBTAT00000003689	ENSBTAT00000061611	ENSBTAT00000020240	ENSBTAT00000010692	ENSBTAT00000027527	ENSBTAT00000038407	ENSBTAT00000061451	ENSBTAT00000063732	ENSBTAT00000061459	ENSBTAT00000017382	ENSBTAT00000028690	ENSBTAT00000063387	ENSBTAT00000001508	ENSBTAT00000036339	ENSBTAT00000003755	ENSBTAT00000021162	ENSBTAT00000061018	ENSBTAT00000021230	ENSBTAT00000061228	ENSBTAT00000025371	ENSBTAT00000011789	ENSBTAT00000009791	ENSBTAT00000016863	ENSBTAT00000066130	ENSBTAT00000005847	ENSBTAT00000052666	ENSBTAT00000010771	ENSBTAT00000021512	ENSBTAT00000021514	ENSBTAT00000023595	ENSBTAT00000011993	ENSBTAT00000011609	ENSBTAT00000063400	ENSBTAT00000054216
bta-miR-148b	http://www.targetscan.org/cgi-bin/mirgene.cgi?mirg=bta-miR-148b	9.91291	2.04511	2.45e-05	0.000295721	1	1255	ENSBTAT00000064726	ENSBTAT00000015780	ENSBTAT00000013435	ENSBTAT00000039008	ENSBTAT00000053437	ENSBTAT00000005524	ENSBTAT00000008030	ENSBTAT00000012850	ENSBTAT00000036842	ENSBTAT00000063258	ENSBTAT00000061514	ENSBTAT00000022355	ENSBTAT00000018411	ENSBTAT00000013179	ENSBTAT00000061542	ENSBTAT00000005684	ENSBTAT00000037458	ENSBTAT00000000842	ENSBTAT00000003726	ENSBTAT00000061611	ENSBTAT00000020240	ENSBTAT00000009677	ENSBTAT00000017388	ENSBTAT00000040362	ENSBTAT00000008348	ENSBTAT00000060981	ENSBTAT00000064000	ENSBTAT00000019629	ENSBTAT00000004673	ENSBTAT00000001917	ENSBTAT00000022108	ENSBTAT00000032645	ENSBTAT00000006513	ENSBTAT00000049652	ENSBTAT00000055463	ENSBTAT00000038788	ENSBTAT00000061228	ENSBTAT00000007078	ENSBTAT00000002972	ENSBTAT00000065740	ENSBTAT00000010129	ENSBTAT00000028778
bta-miR-2474	http://www.targetscan.org/cgi-bin/mirgene.cgi?mirg=bta-miR-2474	4.08001	-2.30256	2.43e-07	9.71e-06	1	1105	ENSBTAT00000012850	ENSBTAT00000063258	ENSBTAT00000017452	ENSBTAT00000001872	ENSBTAT00000009531	ENSBTAT00000035192	ENSBTAT00000004650	ENSBTAT00000061611	ENSBTAT00000020240	ENSBTAT00000061451	ENSBTAT00000061459	ENSBTAT00000034238	ENSBTAT00000048677	ENSBTAT00000011412	ENSBTAT00000064460	ENSBTAT00000036805	ENSBTAT00000019501	ENSBTAT00000022720	ENSBTAT00000016835	ENSBTAT00000017266	ENSBTAT00000063964	ENSBTAT00000006514	ENSBTAT00000011088	ENSBTAT00000016520	ENSBTAT00000028226	ENSBTAT00000002282	ENSBTAT00000063189	ENSBTAT00000013738	ENSBTAT00000011608	ENSBTAT00000011993	ENSBTAT00000027936	ENSBTAT00000033863	ENSBTAT00000000549	ENSBTAT00000007196	ENSBTAT00000037908	ENSBTAT00000006029	ENSBTAT00000004062	ENSBTAT00000020642	ENSBTAT00000026376	ENSBTAT00000013121	ENSBTAT00000049437	ENSBTAT00000027741
bta-miR-193b	http://www.targetscan.org/cgi-bin/mirgene.cgi?mirg=bta-miR-193b	9.05448	-1.69754	6.82e-06	0.000110635	1	1740	ENSBTAT00000064726	ENSBTAT00000049620	ENSBTAT00000019460	ENSBTAT00000048510	ENSBTAT00000013435	ENSBTAT00000012850	ENSBTAT00000001248	ENSBTAT00000063370	ENSBTAT00000061514	ENSBTAT00000007923	ENSBTAT00000015230	ENSBTAT00000061611	ENSBTAT00000020240	ENSBTAT00000024253	ENSBTAT00000012030	ENSBTAT00000002548	ENSBTAT00000015745	ENSBTAT00000065508	ENSBTAT00000027527	ENSBTAT00000063113	ENSBTAT00000025130	ENSBTAT00000061451	ENSBTAT00000024190	ENSBTAT00000034238	ENSBTAT00000004317	ENSBTAT00000017388	ENSBTAT00000021534	ENSBTAT00000063387	ENSBTAT00000055365	ENSBTAT00000064460	ENSBTAT00000036805	ENSBTAT00000060981	ENSBTAT00000064000	ENSBTAT00000003751	ENSBTAT00000019629	ENSBTAT00000063809	ENSBTAT00000024285	ENSBTAT00000003052	ENSBTAT00000023704	ENSBTAT00000054605	ENSBTAT00000017269	ENSBTAT00000017266
bta-miR-106b	http://www.targetscan.org/cgi-bin/mirgene.cgi?mirg=bta-miR-106b	8.7355	1.21921	0.00189063	0.0118221	1	1057	ENSBTAT00000006535	ENSBTAT00000012351	ENSBTAT00000024876	ENSBTAT00000036842	ENSBTAT00000034533	ENSBTAT00000005936	ENSBTAT00000057151	ENSBTAT00000022355	ENSBTAT00000021301	ENSBTAT00000061611	ENSBTAT00000020240	ENSBTAT00000002785	ENSBTAT00000012261	ENSBTAT00000027527	ENSBTAT00000061451	ENSBTAT00000063961	ENSBTAT00000021928	ENSBTAT00000014074	ENSBTAT00000061596	ENSBTAT00000022621	ENSBTAT00000064460	ENSBTAT00000036805	ENSBTAT00000019501	ENSBTAT00000019629	ENSBTAT00000012816	ENSBTAT00000022108	ENSBTAT00000061018	ENSBTAT00000034269	ENSBTAT00000049538	ENSBTAT00000004192	ENSBTAT00000007078	ENSBTAT00000025950	ENSBTAT00000021895	ENSBTAT00000001818	ENSBTAT00000047899	ENSBTAT00000017605	ENSBTAT00000022452	ENSBTAT00000061475	ENSBTAT00000063222	ENSBTAT00000020387	ENSBTAT00000008847	ENSBTAT00000049126
bta-miR-222	http://www.targetscan.org/cgi-bin/mirgene.cgi?mirg=bta-miR-222	11.9978	0.918626	1.68e-06	4.15e-05	1	415	ENSBTAT00000015780	ENSBTAT00000065678	ENSBTAT00000063373	ENSBTAT00000064027	ENSBTAT00000018799	ENSBTAT00000054796	ENSBTAT00000009678	ENSBTAT00000016385	ENSBTAT00000061385	ENSBTAT00000008209	ENSBTAT00000021370	ENSBTAT00000022720	ENSBTAT00000061189	ENSBTAT00000023314	ENSBTAT00000033028	ENSBTAT00000003566	ENSBTAT00000054216	ENSBTAT00000043232	ENSBTAT00000004062	ENSBTAT00000009229	ENSBTAT00000018438	ENSBTAT00000020830	ENSBTAT00000019039	ENSBTAT00000032609	ENSBTAT00000010614	ENSBTAT00000063481	ENSBTAT00000053810	ENSBTAT00000020774	ENSBTAT00000016504	ENSBTAT00000034583	ENSBTAT00000001400	ENSBTAT00000004233	ENSBTAT00000008444	ENSBTAT00000029804	ENSBTAT00000030189	ENSBTAT00000027155	ENSBTAT00000014352	ENSBTAT00000002120	ENSBTAT00000026460	ENSBTAT00000004242	ENSBTAT00000048348	ENSBTAT00000017122
bta-miR-103	http://www.targetscan.org/cgi-bin/mirgene.cgi?mirg=bta-miR-103	12.5112	0.478924	0.0188123	0.0745312	1	2835	ENSBTAT00000019460	ENSBTAT00000013435	ENSBTAT00000006404	ENSBTAT00000036842	ENSBTAT00000019635	ENSBTAT00000063120	ENSBTAT00000022881	ENSBTAT00000049545	ENSBTAT00000062925	ENSBTAT00000050266	ENSBTAT00000066254	ENSBTAT00000065980	ENSBTAT00000009756	ENSBTAT00000018930	ENSBTAT00000054965	ENSBTAT00000049679	ENSBTAT00000018797	ENSBTAT00000049366	ENSBTAT00000018799	ENSBTAT00000007661	ENSBTAT00000028227	ENSBTAT00000005936	ENSBTAT00000023199	ENSBTAT00000022355	ENSBTAT00000009769	ENSBTAT00000013177	ENSBTAT00000013193	ENSBTAT00000000737	ENSBTAT00000061542	ENSBTAT00000031388	ENSBTAT00000035192	ENSBTAT00000007406	ENSBTAT00000036838	ENSBTAT00000004379	ENSBTAT00000016262	ENSBTAT00000002052	ENSBTAT00000003689	ENSBTAT00000061611	ENSBTAT00000020240	ENSBTAT00000010491	ENSBTAT00000019535	ENSBTAT00000002548
bta-miR-7861	none	-3.68838	4.34597	0.00855806	0.0370136	1	391	ENSBTAT00000005543	ENSBTAT00000061542	ENSBTAT00000027527	ENSBTAT00000017266	ENSBTAT00000002972	ENSBTAT00000013409	ENSBTAT00000063084	ENSBTAT00000007176	ENSBTAT00000014562	ENSBTAT00000061475	ENSBTAT00000064240	ENSBTAT00000002067	ENSBTAT00000017473	ENSBTAT00000054262	ENSBTAT00000006190	ENSBTAT00000013674	ENSBTAT00000004852	ENSBTAT00000001785	ENSBTAT00000012054	ENSBTAT00000039787	ENSBTAT00000028542	ENSBTAT00000061112	ENSBTAT00000014576	ENSBTAT00000013268	ENSBTAT00000008872	ENSBTAT00000046841	ENSBTAT00000056188	ENSBTAT00000000774	ENSBTAT00000021393	ENSBTAT00000023694	ENSBTAT00000061560	ENSBTAT00000036973	ENSBTAT00000057265	ENSBTAT00000000136	ENSBTAT00000000944	ENSBTAT00000006508	ENSBTAT00000050784	ENSBTAT00000022701	ENSBTAT00000009921	ENSBTAT00000003132	ENSBTAT00000052449	ENSBTAT00000024603
bta-miR-17-5p	http://www.targetscan.org/cgi-bin/mirgene.cgi?mirg=bta-miR-17-5p	8.30436	1.12776	0.000866001	0.00680992	1	1790	ENSBTAT00000012351	ENSBTAT00000024876	ENSBTAT00000036842	ENSBTAT00000034533	ENSBTAT00000049545	ENSBTAT00000001248	ENSBTAT00000005543	ENSBTAT00000005936	ENSBTAT00000057151	ENSBTAT00000061514	ENSBTAT00000022355	ENSBTAT00000021301	ENSBTAT00000061542	ENSBTAT00000017582	ENSBTAT00000061394	ENSBTAT00000024562	ENSBTAT00000021917	ENSBTAT00000061611	ENSBTAT00000020240	ENSBTAT00000002785	ENSBTAT00000004648	ENSBTAT00000027527	ENSBTAT00000061451	ENSBTAT00000063961	ENSBTAT00000021928	ENSBTAT00000009677	ENSBTAT00000061596	ENSBTAT00000002682	ENSBTAT00000055365	ENSBTAT00000023969	ENSBTAT00000024009	ENSBTAT00000064460	ENSBTAT00000036805	ENSBTAT00000019629	ENSBTAT00000022108	ENSBTAT00000032665	ENSBTAT00000061189	ENSBTAT00000055467	ENSBTAT00000061018	ENSBTAT00000034269	ENSBTAT00000023314	ENSBTAT00000016043
bta-miR-423-3p	http://www.targetscan.org/cgi-bin/mirgene.cgi?mirg=bta-miR-423-3p	15.4246	-1.17718	0.00149523	0.0102108	1	2524	ENSBTAT00000064726	ENSBTAT00000004603	ENSBTAT00000049620	ENSBTAT00000006535	ENSBTAT00000013435	ENSBTAT00000009827	ENSBTAT00000031377	ENSBTAT00000052885	ENSBTAT00000001248	ENSBTAT00000061514	ENSBTAT00000018249	ENSBTAT00000049158	ENSBTAT00000001872	ENSBTAT00000016172	ENSBTAT00000000737	ENSBTAT00000035192	ENSBTAT00000021917	ENSBTAT00000002052	ENSBTAT00000015235	ENSBTAT00000023709	ENSBTAT00000002548	ENSBTAT00000010692	ENSBTAT00000027527	ENSBTAT00000010434	ENSBTAT00000013751	ENSBTAT00000061451	ENSBTAT00000000474	ENSBTAT00000017388	ENSBTAT00000015606	ENSBTAT00000055365	ENSBTAT00000024758	ENSBTAT00000019501	ENSBTAT00000020664	ENSBTAT00000023310	ENSBTAT00000000463	ENSBTAT00000021162	ENSBTAT00000001917	ENSBTAT00000022108	ENSBTAT00000016835	ENSBTAT00000014050	ENSBTAT00000017266	ENSBTAT00000023314
bta-miR-28	http://www.targetscan.org/cgi-bin/mirgene.cgi?mirg=bta-miR-28	8.43682	1.8963	2.14e-05	0.000271464	1	2665	ENSBTAT00000049620	ENSBTAT00000022677	ENSBTAT00000012351	ENSBTAT00000019460	ENSBTAT00000026747	ENSBTAT00000014266	ENSBTAT00000019467	ENSBTAT00000012850	ENSBTAT00000001248	ENSBTAT00000017452	ENSBTAT00000027138	ENSBTAT00000061514	ENSBTAT00000061477	ENSBTAT00000023199	ENSBTAT00000011874	ENSBTAT00000016172	ENSBTAT00000061542	ENSBTAT00000035192	ENSBTAT00000017582	ENSBTAT00000002052	ENSBTAT00000015230	ENSBTAT00000061611	ENSBTAT00000020240	ENSBTAT00000002549	ENSBTAT00000015745	ENSBTAT00000027527	ENSBTAT00000013751	ENSBTAT00000025130	ENSBTAT00000061451	ENSBTAT00000061016	ENSBTAT00000052579	ENSBTAT00000004317	ENSBTAT00000014074	ENSBTAT00000009677	ENSBTAT00000017382	ENSBTAT00000017388	ENSBTAT00000015606	ENSBTAT00000001508	ENSBTAT00000013675	ENSBTAT00000025240	ENSBTAT00000064460	ENSBTAT00000036805
bta-miR-2376	http://www.targetscan.org/cgi-bin/mirgene.cgi?mirg=bta-miR-2376	4.09164	1.82999	0.0162917	0.0665779	1	3794	ENSBTAT00000064726	ENSBTAT00000049620	ENSBTAT00000000087	ENSBTAT00000064890	ENSBTAT00000022677	ENSBTAT00000024876	ENSBTAT00000019467	ENSBTAT00000012850	ENSBTAT00000003604	ENSBTAT00000031604	ENSBTAT00000009827	ENSBTAT00000065678	ENSBTAT00000063373	ENSBTAT00000064027	ENSBTAT00000001248	ENSBTAT00000018791	ENSBTAT00000017452	ENSBTAT00000049366	ENSBTAT00000005929	ENSBTAT00000000733	ENSBTAT00000011687	ENSBTAT00000011874	ENSBTAT00000022355	ENSBTAT00000016172	ENSBTAT00000002618	ENSBTAT00000065187	ENSBTAT00000001266	ENSBTAT00000002619	ENSBTAT00000009769	ENSBTAT00000021301	ENSBTAT00000021099	ENSBTAT00000061542	ENSBTAT00000065118	ENSBTAT00000035192	ENSBTAT00000017580	ENSBTAT00000036838	ENSBTAT00000036824	ENSBTAT00000011197	ENSBTAT00000012786	ENSBTAT00000002052	ENSBTAT00000003689	ENSBTAT00000004650
bta-miR-6119-3p	none	8.52296	1.92184	2.74e-07	1.02e-05	1	1310	ENSBTAT00000015780	ENSBTAT00000006535	ENSBTAT00000036842	ENSBTAT00000063258	ENSBTAT00000013692	ENSBTAT00000006476	ENSBTAT00000018797	ENSBTAT00000049366	ENSBTAT00000018803	ENSBTAT00000022355	ENSBTAT00000021218	ENSBTAT00000013179	ENSBTAT00000025112	ENSBTAT00000054796	ENSBTAT00000049743	ENSBTAT00000007406	ENSBTAT00000023322	ENSBTAT00000003726	ENSBTAT00000023709	ENSBTAT00000061079	ENSBTAT00000030920	ENSBTAT00000061451	ENSBTAT00000000474	ENSBTAT00000024190	ENSBTAT00000017388	ENSBTAT00000061385	ENSBTAT00000036817	ENSBTAT00000023969	ENSBTAT00000013675	ENSBTAT00000000533	ENSBTAT00000003751	ENSBTAT00000003755	ENSBTAT00000019629	ENSBTAT00000012526	ENSBTAT00000014050	ENSBTAT00000056863	ENSBTAT00000061018	ENSBTAT00000038788	ENSBTAT00000028060	ENSBTAT00000061221	ENSBTAT00000023314	ENSBTAT00000021230
bta-miR-2285i	none	-3.68838	4.34145	0.00363698	0.0188759	1	181	ENSBTAT00000039008	ENSBTAT00000002760	ENSBTAT00000006476	ENSBTAT00000061451	ENSBTAT00000036982	ENSBTAT00000001508	ENSBTAT00000001513	ENSBTAT00000063788	ENSBTAT00000029830	ENSBTAT00000023881	ENSBTAT00000008733	ENSBTAT00000026466	ENSBTAT00000027449	ENSBTAT00000026055	ENSBTAT00000023753	ENSBTAT00000022647	ENSBTAT00000001700	ENSBTAT00000024713	ENSBTAT00000065411	ENSBTAT00000049397	ENSBTAT00000019112	ENSBTAT00000004757	ENSBTAT00000028221	ENSBTAT00000020129	ENSBTAT00000027019	ENSBTAT00000018917	ENSBTAT00000019352	ENSBTAT00000020806	ENSBTAT00000019866	ENSBTAT00000000558	ENSBTAT00000010303	ENSBTAT00000047161	ENSBTAT00000063976	ENSBTAT00000014591	ENSBTAT00000047710	ENSBTAT00000021613	ENSBTAT00000046565	ENSBTAT00000039901	ENSBTAT00000007268	ENSBTAT00000063544	ENSBTAT00000034881	ENSBTAT00000061351
bta-miR-369-3p	http://www.targetscan.org/cgi-bin/mirgene.cgi?mirg=bta-miR-369-3p	7.51142	1.3933	0.00265257	0.0145619	1	620	ENSBTAT00000014266	ENSBTAT00000021099	ENSBTAT00000036838	ENSBTAT00000023336	ENSBTAT00000004317	ENSBTAT00000000734	ENSBTAT00000053818	ENSBTAT00000024295	ENSBTAT00000012775	ENSBTAT00000001917	ENSBTAT00000024773	ENSBTAT00000004645	ENSBTAT00000027604	ENSBTAT00000033028	ENSBTAT00000000986	ENSBTAT00000000989	ENSBTAT00000055600	ENSBTAT00000002136	ENSBTAT00000052841	ENSBTAT00000008894	ENSBTAT00000008728	ENSBTAT00000052725	ENSBTAT00000018936	ENSBTAT00000006029	ENSBTAT00000034719	ENSBTAT00000000244	ENSBTAT00000006983	ENSBTAT00000061569	ENSBTAT00000018741	ENSBTAT00000009178	ENSBTAT00000054952	ENSBTAT00000009180	ENSBTAT00000048851	ENSBTAT00000016409	ENSBTAT00000038879	ENSBTAT00000031527	ENSBTAT00000056645	ENSBTAT00000000766	ENSBTAT00000052571	ENSBTAT00000025846	ENSBTAT00000029340	ENSBTAT00000047248
bta-miR-186	http://www.targetscan.org/cgi-bin/mirgene.cgi?mirg=bta-miR-186	12.5029	1.45357	1.56e-06	4.05e-05	1	1842	ENSBTAT00000006535	ENSBTAT00000010757	ENSBTAT00000024876	ENSBTAT00000003604	ENSBTAT00000030757	ENSBTAT00000007661	ENSBTAT00000005936	ENSBTAT00000018249	ENSBTAT00000003777	ENSBTAT00000022355	ENSBTAT00000002618	ENSBTAT00000013179	ENSBTAT00000018010	ENSBTAT00000048411	ENSBTAT00000031388	ENSBTAT00000048461	ENSBTAT00000049743	ENSBTAT00000017582	ENSBTAT00000024557	ENSBTAT00000036839	ENSBTAT00000009678	ENSBTAT00000003689	ENSBTAT00000061611	ENSBTAT00000023709	ENSBTAT00000002785	ENSBTAT00000012503	ENSBTAT00000027527	ENSBTAT00000025130	ENSBTAT00000034238	ENSBTAT00000013884	ENSBTAT00000063961	ENSBTAT00000021928	ENSBTAT00000052579	ENSBTAT00000017382	ENSBTAT00000061596	ENSBTAT00000022621	ENSBTAT00000063387	ENSBTAT00000004319	ENSBTAT00000014667	ENSBTAT00000025237	ENSBTAT00000052912	ENSBTAT00000064460
bta-miR-429	http://www.targetscan.org/cgi-bin/mirgene.cgi?mirg=bta-miR-429	5.84145	1.33204	0.023016	0.0871921	1	1178	ENSBTAT00000015780	ENSBTAT00000006535	ENSBTAT00000036842	ENSBTAT00000006476	ENSBTAT00000065604	ENSBTAT00000018791	ENSBTAT00000022355	ENSBTAT00000009769	ENSBTAT00000013179	ENSBTAT00000000737	ENSBTAT00000000842	ENSBTAT00000061611	ENSBTAT00000020240	ENSBTAT00000056352	ENSBTAT00000019854	ENSBTAT00000019535	ENSBTAT00000002785	ENSBTAT00000028438	ENSBTAT00000013751	ENSBTAT00000061451	ENSBTAT00000000474	ENSBTAT00000040360	ENSBTAT00000008209	ENSBTAT00000022621	ENSBTAT00000001513	ENSBTAT00000001343	ENSBTAT00000060981	ENSBTAT00000064000	ENSBTAT00000065179	ENSBTAT00000023638	ENSBTAT00000016790	ENSBTAT00000012520	ENSBTAT00000061189	ENSBTAT00000031361	ENSBTAT00000064530	ENSBTAT00000061018	ENSBTAT00000024773	ENSBTAT00000026369	ENSBTAT00000011748	ENSBTAT00000004645	ENSBTAT00000027604	ENSBTAT00000004644
bta-miR-147	http://www.targetscan.org/cgi-bin/mirgene.cgi?mirg=bta-miR-147	4.9124	1.69056	0.0145104	0.0602473	1	557	ENSBTAT00000004603	ENSBTAT00000048510	ENSBTAT00000002384	ENSBTAT00000048411	ENSBTAT00000017858	ENSBTAT00000022835	ENSBTAT00000061611	ENSBTAT00000020240	ENSBTAT00000027527	ENSBTAT00000013751	ENSBTAT00000061018	ENSBTAT00000011748	ENSBTAT00000007664	ENSBTAT00000036721	ENSBTAT00000023881	ENSBTAT00000026579	ENSBTAT00000022386	ENSBTAT00000018525	ENSBTAT00000011993	ENSBTAT00000048851	ENSBTAT00000010614	ENSBTAT00000063481	ENSBTAT00000053810	ENSBTAT00000061305	ENSBTAT00000029333	ENSBTAT00000014801	ENSBTAT00000007444	ENSBTAT00000004242	ENSBTAT00000005242	ENSBTAT00000024993	ENSBTAT00000061112	ENSBTAT00000028652	ENSBTAT00000007841	ENSBTAT00000009982	ENSBTAT00000063501	ENSBTAT00000019790	ENSBTAT00000026836	ENSBTAT00000032115	ENSBTAT00000012029	ENSBTAT00000006101	ENSBTAT00000063247	ENSBTAT00000064014
bta-miR-504	http://www.targetscan.org/cgi-bin/mirgene.cgi?mirg=bta-miR-504	5.87644	-1.55151	0.000439661	0.00380307	1	1600	ENSBTAT00000049620	ENSBTAT00000064212	ENSBTAT00000019460	ENSBTAT00000013435	ENSBTAT00000056280	ENSBTAT00000012850	ENSBTAT00000001248	ENSBTAT00000018791	ENSBTAT00000061514	ENSBTAT00000049158	ENSBTAT00000003777	ENSBTAT00000061611	ENSBTAT00000020240	ENSBTAT00000024253	ENSBTAT00000027527	ENSBTAT00000038407	ENSBTAT00000063113	ENSBTAT00000025130	ENSBTAT00000061451	ENSBTAT00000000474	ENSBTAT00000026411	ENSBTAT00000063309	ENSBTAT00000001508	ENSBTAT00000014665	ENSBTAT00000064460	ENSBTAT00000036805	ENSBTAT00000064503	ENSBTAT00000019407	ENSBTAT00000022720	ENSBTAT00000020221	ENSBTAT00000061018	ENSBTAT00000005135	ENSBTAT00000028060	ENSBTAT00000003953	ENSBTAT00000048998	ENSBTAT00000006258	ENSBTAT00000001818	ENSBTAT00000000793	ENSBTAT00000000631	ENSBTAT00000009300	ENSBTAT00000016976	ENSBTAT00000005678
bta-let-7f	http://www.targetscan.org/cgi-bin/mirgene.cgi?mirg=bta-let-7f	15.2902	1.69342	6.11e-06	0.000105734	1	1811	ENSBTAT00000006535	ENSBTAT00000024334	ENSBTAT00000048510	ENSBTAT00000013435	ENSBTAT00000053437	ENSBTAT00000036842	ENSBTAT00000014656	ENSBTAT00000009827	ENSBTAT00000017452	ENSBTAT00000028227	ENSBTAT00000021218	ENSBTAT00000020094	ENSBTAT00000009769	ENSBTAT00000021099	ENSBTAT00000061394	ENSBTAT00000024557	ENSBTAT00000023336	ENSBTAT00000022809	ENSBTAT00000004397	ENSBTAT00000016262	ENSBTAT00000061611	ENSBTAT00000020240	ENSBTAT00000056352	ENSBTAT00000019854	ENSBTAT00000023709	ENSBTAT00000016385	ENSBTAT00000023068	ENSBTAT00000012503	ENSBTAT00000025130	ENSBTAT00000061451	ENSBTAT00000000474	ENSBTAT00000063961	ENSBTAT00000021928	ENSBTAT00000017388	ENSBTAT00000008209	ENSBTAT00000004319	ENSBTAT00000055365	ENSBTAT00000064460	ENSBTAT00000036805	ENSBTAT00000015561	ENSBTAT00000017269	ENSBTAT00000056863
bta-miR-32	http://www.targetscan.org/cgi-bin/mirgene.cgi?mirg=bta-miR-32	9.34145	1.96662	6.6e-06	0.000110504	1	802	ENSBTAT00000012351	ENSBTAT00000019460	ENSBTAT00000013435	ENSBTAT00000013692	ENSBTAT00000018799	ENSBTAT00000009769	ENSBTAT00000013179	ENSBTAT00000037458	ENSBTAT00000017582	ENSBTAT00000023336	ENSBTAT00000016262	ENSBTAT00000061451	ENSBTAT00000026411	ENSBTAT00000004317	ENSBTAT00000001508	ENSBTAT00000024758	ENSBTAT00000022480	ENSBTAT00000061189	ENSBTAT00000026369	ENSBTAT00000015680	ENSBTAT00000004192	ENSBTAT00000021955	ENSBTAT00000028778	ENSBTAT00000000631	ENSBTAT00000066130	ENSBTAT00000064373	ENSBTAT00000005847	ENSBTAT00000000860	ENSBTAT00000002145	ENSBTAT00000016085	ENSBTAT00000049077	ENSBTAT00000033876	ENSBTAT00000028226	ENSBTAT00000025708	ENSBTAT00000061475	ENSBTAT00000010530	ENSBTAT00000052841	ENSBTAT00000052928	ENSBTAT00000049612	ENSBTAT00000010457	ENSBTAT00000012929	ENSBTAT00000043232
bta-miR-204	http://www.targetscan.org/cgi-bin/mirgene.cgi?mirg=bta-miR-204	9.34125	0.666747	0.0183599	0.0738664	1	2094	ENSBTAT00000019460	ENSBTAT00000066134	ENSBTAT00000012850	ENSBTAT00000003604	ENSBTAT00000029091	ENSBTAT00000006476	ENSBTAT00000052885	ENSBTAT00000049545	ENSBTAT00000018791	ENSBTAT00000018799	ENSBTAT00000005936	ENSBTAT00000061514	ENSBTAT00000022355	ENSBTAT00000000737	ENSBTAT00000061542	ENSBTAT00000017580	ENSBTAT00000037458	ENSBTAT00000017582	ENSBTAT00000023336	ENSBTAT00000021917	ENSBTAT00000061611	ENSBTAT00000020240	ENSBTAT00000010692	ENSBTAT00000012261	ENSBTAT00000027527	ENSBTAT00000010434	ENSBTAT00000061451	ENSBTAT00000014074	ENSBTAT00000009677	ENSBTAT00000000734	ENSBTAT00000001513	ENSBTAT00000063788	ENSBTAT00000055365	ENSBTAT00000064460	ENSBTAT00000036805	ENSBTAT00000036339	ENSBTAT00000065179	ENSBTAT00000003751	ENSBTAT00000063949	ENSBTAT00000003755	ENSBTAT00000016790	ENSBTAT00000000744
bta-miR-543	http://www.targetscan.org/cgi-bin/mirgene.cgi?mirg=bta-miR-543	7.01025	-0.819909	0.0274783	0.0970151	1	856	ENSBTAT00000019460	ENSBTAT00000029091	ENSBTAT00000006476	ENSBTAT00000008008	ENSBTAT00000052962	ENSBTAT00000055645	ENSBTAT00000065604	ENSBTAT00000063527	ENSBTAT00000018791	ENSBTAT00000018799	ENSBTAT00000019613	ENSBTAT00000005936	ENSBTAT00000009769	ENSBTAT00000013179	ENSBTAT00000021301	ENSBTAT00000007406	ENSBTAT00000061394	ENSBTAT00000012786	ENSBTAT00000061611	ENSBTAT00000020240	ENSBTAT00000016385	ENSBTAT00000012261	ENSBTAT00000061451	ENSBTAT00000013884	ENSBTAT00000052579	ENSBTAT00000004319	ENSBTAT00000025237	ENSBTAT00000014594	ENSBTAT00000048816	ENSBTAT00000065179	ENSBTAT00000023638	ENSBTAT00000032645	ENSBTAT00000012526	ENSBTAT00000061018	ENSBTAT00000033028	ENSBTAT00000066314	ENSBTAT00000040371	ENSBTAT00000028278	ENSBTAT00000002972	ENSBTAT00000065740	ENSBTAT00000009791	ENSBTAT00000005462
bta-miR-125b	http://www.targetscan.org/cgi-bin/mirgene.cgi?mirg=bta-miR-125b	13.4675	-1.72246	4.93e-06	8.83e-05	1	1445	ENSBTAT00000013435	ENSBTAT00000039008	ENSBTAT00000066134	ENSBTAT00000031377	ENSBTAT00000018799	ENSBTAT00000061477	ENSBTAT00000011874	ENSBTAT00000001099	ENSBTAT00000061542	ENSBTAT00000031388	ENSBTAT00000048461	ENSBTAT00000035192	ENSBTAT00000002052	ENSBTAT00000011393	ENSBTAT00000007039	ENSBTAT00000061451	ENSBTAT00000063732	ENSBTAT00000061459	ENSBTAT00000023969	ENSBTAT00000013675	ENSBTAT00000018191	ENSBTAT00000065641	ENSBTAT00000018432	ENSBTAT00000065179	ENSBTAT00000023638	ENSBTAT00000019629	ENSBTAT00000022108	ENSBTAT00000032645	ENSBTAT00000012316	ENSBTAT00000032665	ENSBTAT00000017266	ENSBTAT00000027514	ENSBTAT00000061018	ENSBTAT00000006258	ENSBTAT00000007664	ENSBTAT00000000793	ENSBTAT00000028778	ENSBTAT00000021512	ENSBTAT00000021514	ENSBTAT00000017605	ENSBTAT00000025708	ENSBTAT00000018325
bta-miR-27b	http://www.targetscan.org/cgi-bin/mirgene.cgi?mirg=bta-miR-27b	14.3622	1.61293	7.79e-06	0.000122444	1	2054	ENSBTAT00000049620	ENSBTAT00000006535	ENSBTAT00000055903	ENSBTAT00000012850	ENSBTAT00000013692	ENSBTAT00000014656	ENSBTAT00000006476	ENSBTAT00000065678	ENSBTAT00000063373	ENSBTAT00000064027	ENSBTAT00000001248	ENSBTAT00000061514	ENSBTAT00000003777	ENSBTAT00000022355	ENSBTAT00000002618	ENSBTAT00000065187	ENSBTAT00000009531	ENSBTAT00000013179	ENSBTAT00000015375	ENSBTAT00000001099	ENSBTAT00000010856	ENSBTAT00000036838	ENSBTAT00000015235	ENSBTAT00000061611	ENSBTAT00000023709	ENSBTAT00000023068	ENSBTAT00000027527	ENSBTAT00000038407	ENSBTAT00000061079	ENSBTAT00000013751	ENSBTAT00000061451	ENSBTAT00000000474	ENSBTAT00000061016	ENSBTAT00000040362	ENSBTAT00000004319	ENSBTAT00000016862	ENSBTAT00000014594	ENSBTAT00000024295	ENSBTAT00000023969	ENSBTAT00000056488	ENSBTAT00000008348	ENSBTAT00000065179
bta-miR-184	http://www.targetscan.org/cgi-bin/mirgene.cgi?mirg=bta-miR-184	5.51587	-3.29859	2.92e-06	6.32e-05	1	448	ENSBTAT00000056280	ENSBTAT00000020363	ENSBTAT00000061514	ENSBTAT00000018417	ENSBTAT00000003689	ENSBTAT00000002549	ENSBTAT00000017388	ENSBTAT00000019407	ENSBTAT00000049538	ENSBTAT00000053602	ENSBTAT00000020547	ENSBTAT00000039849	ENSBTAT00000052841	ENSBTAT00000003143	ENSBTAT00000054442	ENSBTAT00000040129	ENSBTAT00000066185	ENSBTAT00000012054	ENSBTAT00000030417	ENSBTAT00000028890	ENSBTAT00000052191	ENSBTAT00000004365	ENSBTAT00000003541	ENSBTAT00000010075	ENSBTAT00000005242	ENSBTAT00000048562	ENSBTAT00000035470	ENSBTAT00000003986	ENSBTAT00000047021	ENSBTAT00000028655	ENSBTAT00000031330	ENSBTAT00000010577	ENSBTAT00000025231	ENSBTAT00000011504	ENSBTAT00000055318	ENSBTAT00000013088	ENSBTAT00000020115	ENSBTAT00000017175	ENSBTAT00000001315	ENSBTAT00000004032	ENSBTAT00000006600	ENSBTAT00000061070
bta-miR-484	http://www.targetscan.org/cgi-bin/mirgene.cgi?mirg=bta-miR-484	13.83	-1.79919	2.02e-05	0.000261604	1	3494	ENSBTAT00000011327	ENSBTAT00000024334	ENSBTAT00000013435	ENSBTAT00000039008	ENSBTAT00000024876	ENSBTAT00000019467	ENSBTAT00000012850	ENSBTAT00000036842	ENSBTAT00000031376	ENSBTAT00000009827	ENSBTAT00000024416	ENSBTAT00000001248	ENSBTAT00000028227	ENSBTAT00000001872	ENSBTAT00000009531	ENSBTAT00000002619	ENSBTAT00000011697	ENSBTAT00000021099	ENSBTAT00000005684	ENSBTAT00000007406	ENSBTAT00000061611	ENSBTAT00000020240	ENSBTAT00000018286	ENSBTAT00000002548	ENSBTAT00000065508	ENSBTAT00000010692	ENSBTAT00000061451	ENSBTAT00000024190	ENSBTAT00000063732	ENSBTAT00000061459	ENSBTAT00000004317	ENSBTAT00000017388	ENSBTAT00000015606	ENSBTAT00000013304	ENSBTAT00000024295	ENSBTAT00000064460	ENSBTAT00000036805	ENSBTAT00000064503	ENSBTAT00000065179	ENSBTAT00000023638	ENSBTAT00000019501	ENSBTAT00000000744
bta-miR-652	none	10.7215	0.719142	0.00220421	0.0129998	1	464	ENSBTAT00000039008	ENSBTAT00000012850	ENSBTAT00000027028	ENSBTAT00000018411	ENSBTAT00000021218	ENSBTAT00000003689	ENSBTAT00000024253	ENSBTAT00000027527	ENSBTAT00000026411	ENSBTAT00000016790	ENSBTAT00000018052	ENSBTAT00000001728	ENSBTAT00000021512	ENSBTAT00000021514	ENSBTAT00000021830	ENSBTAT00000025476	ENSBTAT00000012929	ENSBTAT00000043232	ENSBTAT00000007196	ENSBTAT00000056191	ENSBTAT00000001976	ENSBTAT00000061161	ENSBTAT00000016092	ENSBTAT00000004912	ENSBTAT00000016989	ENSBTAT00000036795	ENSBTAT00000024799	ENSBTAT00000049259	ENSBTAT00000021459	ENSBTAT00000026797	ENSBTAT00000017366	ENSBTAT00000025875	ENSBTAT00000007532	ENSBTAT00000025454	ENSBTAT00000012108	ENSBTAT00000061112	ENSBTAT00000008112	ENSBTAT00000061207	ENSBTAT00000015717	ENSBTAT00000000017	ENSBTAT00000000016	ENSBTAT00000047021
bta-miR-208b	http://www.targetscan.org/cgi-bin/mirgene.cgi?mirg=bta-miR-208b	-3.68838	3.93269	0.022827	0.087112	1	127	ENSBTAT00000019460	ENSBTAT00000009769	ENSBTAT00000001758	ENSBTAT00000036771	ENSBTAT00000002066	ENSBTAT00000047621	ENSBTAT00000023988	ENSBTAT00000011001	ENSBTAT00000018689	ENSBTAT00000065917	ENSBTAT00000002433	ENSBTAT00000036700	ENSBTAT00000003515	ENSBTAT00000004768	ENSBTAT00000063792	ENSBTAT00000047212	ENSBTAT00000019742	ENSBTAT00000010361	ENSBTAT00000027887	ENSBTAT00000046144	ENSBTAT00000012129	ENSBTAT00000027294	ENSBTAT00000004437	ENSBTAT00000015155	ENSBTAT00000033883	ENSBTAT00000020101	ENSBTAT00000046335	ENSBTAT00000004619	ENSBTAT00000045511	ENSBTAT00000011826	ENSBTAT00000021588	ENSBTAT00000023877	ENSBTAT00000006351	ENSBTAT00000034126	ENSBTAT00000022340	ENSBTAT00000046528	ENSBTAT00000020573	ENSBTAT00000009271	ENSBTAT00000013112	ENSBTAT00000021791	ENSBTAT00000020062	ENSBTAT00000033639
bta-miR-223	http://www.targetscan.org/cgi-bin/mirgene.cgi?mirg=bta-miR-223	14.1066	1.24258	1.23e-05	0.000179514	1	1090	ENSBTAT00000008030	ENSBTAT00000036842	ENSBTAT00000018791	ENSBTAT00000017452	ENSBTAT00000003777	ENSBTAT00000022355	ENSBTAT00000061394	ENSBTAT00000016262	ENSBTAT00000002052	ENSBTAT00000004650	ENSBTAT00000061611	ENSBTAT00000020240	ENSBTAT00000019535	ENSBTAT00000040346	ENSBTAT00000030920	ENSBTAT00000061451	ENSBTAT00000000474	ENSBTAT00000004317	ENSBTAT00000014074	ENSBTAT00000040362	ENSBTAT00000015606	ENSBTAT00000002682	ENSBTAT00000064460	ENSBTAT00000036805	ENSBTAT00000064503	ENSBTAT00000018432	ENSBTAT00000065179	ENSBTAT00000023638	ENSBTAT00000061318	ENSBTAT00000022481	ENSBTAT00000012520	ENSBTAT00000061053	ENSBTAT00000023784	ENSBTAT00000027514	ENSBTAT00000061018	ENSBTAT00000061221	ENSBTAT00000024773	ENSBTAT00000057198	ENSBTAT00000061228	ENSBTAT00000009791	ENSBTAT00000009611	ENSBTAT00000022125
bta-miR-20a	http://www.targetscan.org/cgi-bin/mirgene.cgi?mirg=bta-miR-20a	8.73559	0.996167	0.00240625	0.0138761	1	1648	ENSBTAT00000015780	ENSBTAT00000006535	ENSBTAT00000012351	ENSBTAT00000065270	ENSBTAT00000006476	ENSBTAT00000001248	ENSBTAT00000005543	ENSBTAT00000017452	ENSBTAT00000005936	ENSBTAT00000000733	ENSBTAT00000057151	ENSBTAT00000061514	ENSBTAT00000022355	ENSBTAT00000021301	ENSBTAT00000024562	ENSBTAT00000061611	ENSBTAT00000020240	ENSBTAT00000002785	ENSBTAT00000004648	ENSBTAT00000027527	ENSBTAT00000061451	ENSBTAT00000000474	ENSBTAT00000063961	ENSBTAT00000021928	ENSBTAT00000009677	ENSBTAT00000061596	ENSBTAT00000002682	ENSBTAT00000022621	ENSBTAT00000025670	ENSBTAT00000013675	ENSBTAT00000024009	ENSBTAT00000064460	ENSBTAT00000036805	ENSBTAT00000065179	ENSBTAT00000012816	ENSBTAT00000022108	ENSBTAT00000061189	ENSBTAT00000055467	ENSBTAT00000061018	ENSBTAT00000023314	ENSBTAT00000016043	ENSBTAT00000061228
bta-miR-760-3p	none	10.6913	-1.10709	0.00639812	0.0288909	1	4931	ENSBTAT00000064726	ENSBTAT00000015780	ENSBTAT00000049620	ENSBTAT00000011327	ENSBTAT00000010757	ENSBTAT00000024334	ENSBTAT00000012351	ENSBTAT00000048510	ENSBTAT00000013435	ENSBTAT00000006404	ENSBTAT00000002760	ENSBTAT00000056280	ENSBTAT00000003886	ENSBTAT00000012850	ENSBTAT00000024416	ENSBTAT00000049545	ENSBTAT00000031499	ENSBTAT00000009756	ENSBTAT00000001248	ENSBTAT00000028227	ENSBTAT00000023199	ENSBTAT00000011874	ENSBTAT00000022355	ENSBTAT00000016172	ENSBTAT00000002618	ENSBTAT00000065187	ENSBTAT00000001266	ENSBTAT00000015375	ENSBTAT00000000737	ENSBTAT00000031388	ENSBTAT00000048461	ENSBTAT00000035192	ENSBTAT00000007406	ENSBTAT00000061394	ENSBTAT00000036824	ENSBTAT00000011197	ENSBTAT00000012786	ENSBTAT00000021917	ENSBTAT00000016262	ENSBTAT00000002052	ENSBTAT00000015230	ENSBTAT00000061611
bta-miR-30b-5p	http://www.targetscan.org/cgi-bin/mirgene.cgi?mirg=bta-miR-30b-5p	11.1351	1.66759	6.27e-07	1.97e-05	1	702	ENSBTAT00000006535	ENSBTAT00000013871	ENSBTAT00000018791	ENSBTAT00000018799	ENSBTAT00000019613	ENSBTAT00000061514	ENSBTAT00000011687	ENSBTAT00000022355	ENSBTAT00000036838	ENSBTAT00000024557	ENSBTAT00000023322	ENSBTAT00000020621	ENSBTAT00000009678	ENSBTAT00000061611	ENSBTAT00000020240	ENSBTAT00000061451	ENSBTAT00000061385	ENSBTAT00000001343	ENSBTAT00000024009	ENSBTAT00000015561	ENSBTAT00000021370	ENSBTAT00000012520	ENSBTAT00000061018	ENSBTAT00000024773	ENSBTAT00000048870	ENSBTAT00000049639	ENSBTAT00000002582	ENSBTAT00000017605	ENSBTAT00000052841	ENSBTAT00000004963	ENSBTAT00000008728	ENSBTAT00000052725	ENSBTAT00000010457	ENSBTAT00000018639	ENSBTAT00000018438	ENSBTAT00000017468	ENSBTAT00000020830	ENSBTAT00000061161	ENSBTAT00000005830	ENSBTAT00000017473	ENSBTAT00000013121	ENSBTAT00000056644
bta-miR-100	http://www.targetscan.org/cgi-bin/mirgene.cgi?mirg=bta-miR-100	11.5383	-0.819476	0.00788557	0.0346831	1	117	ENSBTAT00000021099	ENSBTAT00000007834	ENSBTAT00000005830	ENSBTAT00000004408	ENSBTAT00000061225	ENSBTAT00000019807	ENSBTAT00000016173	ENSBTAT00000017638	ENSBTAT00000061536	ENSBTAT00000029709	ENSBTAT00000002433	ENSBTAT00000066030	ENSBTAT00000007042	ENSBTAT00000021613	ENSBTAT00000016321	ENSBTAT00000018959	ENSBTAT00000026372	ENSBTAT00000008099	ENSBTAT00000061351	ENSBTAT00000004736	ENSBTAT00000007132	ENSBTAT00000006902	ENSBTAT00000030185	ENSBTAT00000063528	ENSBTAT00000001893	ENSBTAT00000018501	ENSBTAT00000005451	ENSBTAT00000016577	ENSBTAT00000018278	ENSBTAT00000015212	ENSBTAT00000025767	ENSBTAT00000022249	ENSBTAT00000014742	ENSBTAT00000045435	ENSBTAT00000010684	ENSBTAT00000014143	ENSBTAT00000017944	ENSBTAT00000045089	ENSBTAT00000013256	ENSBTAT00000004021	ENSBTAT00000012676	ENSBTAT00000000027
bta-miR-30e-5p	http://www.targetscan.org/cgi-bin/mirgene.cgi?mirg=bta-miR-30e-5p	13.379	1.24816	4.19e-06	8.06e-05	1	1199	ENSBTAT00000015780	ENSBTAT00000006535	ENSBTAT00000012850	ENSBTAT00000018799	ENSBTAT00000019613	ENSBTAT00000061514	ENSBTAT00000003777	ENSBTAT00000022355	ENSBTAT00000018411	ENSBTAT00000009769	ENSBTAT00000013179	ENSBTAT00000021099	ENSBTAT00000037458	ENSBTAT00000017582	ENSBTAT00000061394	ENSBTAT00000024557	ENSBTAT00000023322	ENSBTAT00000009678	ENSBTAT00000002052	ENSBTAT00000061611	ENSBTAT00000020240	ENSBTAT00000061079	ENSBTAT00000061451	ENSBTAT00000014960	ENSBTAT00000004317	ENSBTAT00000013675	ENSBTAT00000024009	ENSBTAT00000015561	ENSBTAT00000021370	ENSBTAT00000012110	ENSBTAT00000001917	ENSBTAT00000012520	ENSBTAT00000005135	ENSBTAT00000024773	ENSBTAT00000048870	ENSBTAT00000049639	ENSBTAT00000066314	ENSBTAT00000040371	ENSBTAT00000012182	ENSBTAT00000055600	ENSBTAT00000002582	ENSBTAT00000017605
bta-miR-125a	http://www.targetscan.org/cgi-bin/mirgene.cgi?mirg=bta-miR-125a	12.906	-1.26428	0.00987774	0.0423682	1	1685	ENSBTAT00000022677	ENSBTAT00000013435	ENSBTAT00000039008	ENSBTAT00000066134	ENSBTAT00000012850	ENSBTAT00000003604	ENSBTAT00000031377	ENSBTAT00000049545	ENSBTAT00000061477	ENSBTAT00000011874	ENSBTAT00000001099	ENSBTAT00000031388	ENSBTAT00000048461	ENSBTAT00000035192	ENSBTAT00000024562	ENSBTAT00000002052	ENSBTAT00000012261	ENSBTAT00000011393	ENSBTAT00000061451	ENSBTAT00000035859	ENSBTAT00000063732	ENSBTAT00000061459	ENSBTAT00000061385	ENSBTAT00000002556	ENSBTAT00000063387	ENSBTAT00000023969	ENSBTAT00000018191	ENSBTAT00000018432	ENSBTAT00000065179	ENSBTAT00000023638	ENSBTAT00000022108	ENSBTAT00000012316	ENSBTAT00000032665	ENSBTAT00000017266	ENSBTAT00000027514	ENSBTAT00000061018	ENSBTAT00000021981	ENSBTAT00000049538	ENSBTAT00000006258	ENSBTAT00000007664	ENSBTAT00000064742	ENSBTAT00000000793
bta-miR-6119-5p	none	6.1463	1.35964	0.00012824	0.00127993	1	1089	ENSBTAT00000006532	ENSBTAT00000006534	ENSBTAT00000006535	ENSBTAT00000005524	ENSBTAT00000008030	ENSBTAT00000012850	ENSBTAT00000013692	ENSBTAT00000000733	ENSBTAT00000007406	ENSBTAT00000017582	ENSBTAT00000024557	ENSBTAT00000048771	ENSBTAT00000003689	ENSBTAT00000061611	ENSBTAT00000020240	ENSBTAT00000016385	ENSBTAT00000004648	ENSBTAT00000027527	ENSBTAT00000000474	ENSBTAT00000061016	ENSBTAT00000063961	ENSBTAT00000021928	ENSBTAT00000015606	ENSBTAT00000035362	ENSBTAT00000008209	ENSBTAT00000004319	ENSBTAT00000001343	ENSBTAT00000027333	ENSBTAT00000013675	ENSBTAT00000019629	ENSBTAT00000023310	ENSBTAT00000021204	ENSBTAT00000022108	ENSBTAT00000061189	ENSBTAT00000006513	ENSBTAT00000002169	ENSBTAT00000027514	ENSBTAT00000061018	ENSBTAT00000038788	ENSBTAT00000023314	ENSBTAT00000024773	ENSBTAT00000061228
bta-miR-19b	http://www.targetscan.org/cgi-bin/mirgene.cgi?mirg=bta-miR-19b	9.91926	1.09425	0.000161821	0.00158462	1	851	ENSBTAT00000036842	ENSBTAT00000061514	ENSBTAT00000022355	ENSBTAT00000021218	ENSBTAT00000021301	ENSBTAT00000009678	ENSBTAT00000061611	ENSBTAT00000020240	ENSBTAT00000061079	ENSBTAT00000061451	ENSBTAT00000061016	ENSBTAT00000017382	ENSBTAT00000015606	ENSBTAT00000031701	ENSBTAT00000023969	ENSBTAT00000056488	ENSBTAT00000013675	ENSBTAT00000065179	ENSBTAT00000023638	ENSBTAT00000019629	ENSBTAT00000012816	ENSBTAT00000021204	ENSBTAT00000022720	ENSBTAT00000064530	ENSBTAT00000049203	ENSBTAT00000055463	ENSBTAT00000061018	ENSBTAT00000048870	ENSBTAT00000023803	ENSBTAT00000009791	ENSBTAT00000022719	ENSBTAT00000001281	ENSBTAT00000003991	ENSBTAT00000052666	ENSBTAT00000010771	ENSBTAT00000003856	ENSBTAT00000029844	ENSBTAT00000025506	ENSBTAT00000025708	ENSBTAT00000061475	ENSBTAT00000063222	ENSBTAT00000020387
bta-miR-362-3p	http://www.targetscan.org/cgi-bin/mirgene.cgi?mirg=bta-miR-362-3p	4.49512	1.47797	0.0226597	0.087112	1	638	ENSBTAT00000054517	ENSBTAT00000066134	ENSBTAT00000049545	ENSBTAT00000005936	ENSBTAT00000049094	ENSBTAT00000011697	ENSBTAT00000013179	ENSBTAT00000021099	ENSBTAT00000023709	ENSBTAT00000025130	ENSBTAT00000061016	ENSBTAT00000026411	ENSBTAT00000001343	ENSBTAT00000014050	ENSBTAT00000001728	ENSBTAT00000036189	ENSBTAT00000055145	ENSBTAT00000022304	ENSBTAT00000050568	ENSBTAT00000003427	ENSBTAT00000010530	ENSBTAT00000023595	ENSBTAT00000011608	ENSBTAT00000002067	ENSBTAT00000039828	ENSBTAT00000023275	ENSBTAT00000053490	ENSBTAT00000015354	ENSBTAT00000047426	ENSBTAT00000053586	ENSBTAT00000017473	ENSBTAT00000026034	ENSBTAT00000053205	ENSBTAT00000006812	ENSBTAT00000034583	ENSBTAT00000025161	ENSBTAT00000012406	ENSBTAT00000055085	ENSBTAT00000011757	ENSBTAT00000005195	ENSBTAT00000049716	ENSBTAT00000022131
bta-miR-2284z	none	10.6512	1.06947	0.00239926	0.0138761	1	2749	ENSBTAT00000015780	ENSBTAT00000006535	ENSBTAT00000013435	ENSBTAT00000024876	ENSBTAT00000053437	ENSBTAT00000013871	ENSBTAT00000008030	ENSBTAT00000014266	ENSBTAT00000012345	ENSBTAT00000056280	ENSBTAT00000052962	ENSBTAT00000055645	ENSBTAT00000013539	ENSBTAT00000007661	ENSBTAT00000057151	ENSBTAT00000027028	ENSBTAT00000003777	ENSBTAT00000022355	ENSBTAT00000018411	ENSBTAT00000066213	ENSBTAT00000021099	ENSBTAT00000025112	ENSBTAT00000061542	ENSBTAT00000065118	ENSBTAT00000049563	ENSBTAT00000008688	ENSBTAT00000049743	ENSBTAT00000017582	ENSBTAT00000036838	ENSBTAT00000017858	ENSBTAT00000020621	ENSBTAT00000016262	ENSBTAT00000009678	ENSBTAT00000061611	ENSBTAT00000020240	ENSBTAT00000020860	ENSBTAT00000010491	ENSBTAT00000002548	ENSBTAT00000002785	ENSBTAT00000027527	ENSBTAT00000013751	ENSBTAT00000025130
bta-miR-374b	http://www.targetscan.org/cgi-bin/mirgene.cgi?mirg=bta-miR-374b	7.864	3.04588	8.8e-14	4.56e-11	1	509	ENSBTAT00000036964	ENSBTAT00000003604	ENSBTAT00000006476	ENSBTAT00000009769	ENSBTAT00000013179	ENSBTAT00000025112	ENSBTAT00000023322	ENSBTAT00000002052	ENSBTAT00000061611	ENSBTAT00000020240	ENSBTAT00000052579	ENSBTAT00000014074	ENSBTAT00000009677	ENSBTAT00000018432	ENSBTAT00000061318	ENSBTAT00000006810	ENSBTAT00000061189	ENSBTAT00000006815	ENSBTAT00000024773	ENSBTAT00000011748	ENSBTAT00000048870	ENSBTAT00000018052	ENSBTAT00000022304	ENSBTAT00000025708	ENSBTAT00000061475	ENSBTAT00000018325	ENSBTAT00000008894	ENSBTAT00000002067	ENSBTAT00000029827	ENSBTAT00000014521	ENSBTAT00000052518	ENSBTAT00000011682	ENSBTAT00000018639	ENSBTAT00000006029	ENSBTAT00000050220	ENSBTAT00000063174	ENSBTAT00000034719	ENSBTAT00000017473	ENSBTAT00000010614	ENSBTAT00000021172	ENSBTAT00000048534	ENSBTAT00000048747
bta-miR-150	http://www.targetscan.org/cgi-bin/mirgene.cgi?mirg=bta-miR-150	14.9242	-1.75157	0.000999506	0.00741063	1	1041	ENSBTAT00000013435	ENSBTAT00000008030	ENSBTAT00000036842	ENSBTAT00000013179	ENSBTAT00000049743	ENSBTAT00000037458	ENSBTAT00000015230	ENSBTAT00000061611	ENSBTAT00000020240	ENSBTAT00000016385	ENSBTAT00000002785	ENSBTAT00000061526	ENSBTAT00000063028	ENSBTAT00000025130	ENSBTAT00000061451	ENSBTAT00000052579	ENSBTAT00000009677	ENSBTAT00000002682	ENSBTAT00000056488	ENSBTAT00000019629	ENSBTAT00000022480	ENSBTAT00000011658	ENSBTAT00000038788	ENSBTAT00000003953	ENSBTAT00000048998	ENSBTAT00000036293	ENSBTAT00000007664	ENSBTAT00000066314	ENSBTAT00000040371	ENSBTAT00000012182	ENSBTAT00000055600	ENSBTAT00000001728	ENSBTAT00000052666	ENSBTAT00000010771	ENSBTAT00000007176	ENSBTAT00000003427	ENSBTAT00000003856	ENSBTAT00000039849	ENSBTAT00000022452	ENSBTAT00000025708	ENSBTAT00000033872	ENSBTAT00000002140
bta-miR-92b	http://www.targetscan.org/cgi-bin/mirgene.cgi?mirg=bta-miR-92b	11.8351	-1.9691	0.00140623	0.00986263	1	577	ENSBTAT00000006404	ENSBTAT00000031604	ENSBTAT00000061514	ENSBTAT00000013179	ENSBTAT00000016262	ENSBTAT00000002052	ENSBTAT00000061611	ENSBTAT00000020240	ENSBTAT00000012503	ENSBTAT00000061451	ENSBTAT00000026411	ENSBTAT00000063309	ENSBTAT00000004317	ENSBTAT00000004319	ENSBTAT00000055365	ENSBTAT00000016790	ENSBTAT00000020664	ENSBTAT00000061189	ENSBTAT00000028060	ENSBTAT00000061228	ENSBTAT00000021955	ENSBTAT00000002282	ENSBTAT00000025708	ENSBTAT00000061475	ENSBTAT00000001155	ENSBTAT00000018119	ENSBTAT00000012005	ENSBTAT00000049669	ENSBTAT00000005797	ENSBTAT00000001339	ENSBTAT00000031344	ENSBTAT00000032609	ENSBTAT00000010614	ENSBTAT00000063481	ENSBTAT00000053810	ENSBTAT00000023743	ENSBTAT00000027930	ENSBTAT00000004788	ENSBTAT00000008444	ENSBTAT00000000370	ENSBTAT00000039787	ENSBTAT00000026725
bta-miR-152	http://www.targetscan.org/cgi-bin/mirgene.cgi?mirg=bta-miR-152	8.93007	1.33365	0.00697796	0.0309535	1	1341	ENSBTAT00000064726	ENSBTAT00000015780	ENSBTAT00000022677	ENSBTAT00000039008	ENSBTAT00000053437	ENSBTAT00000005524	ENSBTAT00000012345	ENSBTAT00000012850	ENSBTAT00000036842	ENSBTAT00000034533	ENSBTAT00000063258	ENSBTAT00000061514	ENSBTAT00000022355	ENSBTAT00000013179	ENSBTAT00000061542	ENSBTAT00000037458	ENSBTAT00000036838	ENSBTAT00000000842	ENSBTAT00000003726	ENSBTAT00000061611	ENSBTAT00000020240	ENSBTAT00000025130	ENSBTAT00000026411	ENSBTAT00000014074	ENSBTAT00000009677	ENSBTAT00000017388	ENSBTAT00000040362	ENSBTAT00000055365	ENSBTAT00000008348	ENSBTAT00000060981	ENSBTAT00000064000	ENSBTAT00000001917	ENSBTAT00000022108	ENSBTAT00000012526	ENSBTAT00000049652	ENSBTAT00000038788	ENSBTAT00000028060	ENSBTAT00000024773	ENSBTAT00000061228	ENSBTAT00000007078	ENSBTAT00000061049	ENSBTAT00000052382
bta-miR-143	http://www.targetscan.org/cgi-bin/mirgene.cgi?mirg=bta-miR-143	13.3651	2.70506	6.18e-09	4.58e-07	1	2084	ENSBTAT00000054517	ENSBTAT00000056197	ENSBTAT00000013435	ENSBTAT00000039008	ENSBTAT00000012850	ENSBTAT00000036842	ENSBTAT00000065604	ENSBTAT00000007661	ENSBTAT00000027028	ENSBTAT00000022355	ENSBTAT00000021218	ENSBTAT00000001266	ENSBTAT00000017582	ENSBTAT00000021917	ENSBTAT00000002052	ENSBTAT00000061611	ENSBTAT00000020240	ENSBTAT00000023709	ENSBTAT00000018688	ENSBTAT00000002548	ENSBTAT00000027527	ENSBTAT00000061451	ENSBTAT00000014074	ENSBTAT00000061385	ENSBTAT00000049024	ENSBTAT00000013304	ENSBTAT00000001343	ENSBTAT00000052912	ENSBTAT00000055365	ENSBTAT00000016862	ENSBTAT00000024009	ENSBTAT00000019629	ENSBTAT00000011782	ENSBTAT00000032645	ENSBTAT00000004727	ENSBTAT00000049041	ENSBTAT00000009038	ENSBTAT00000014050	ENSBTAT00000007229	ENSBTAT00000022192	ENSBTAT00000061018	ENSBTAT00000034269
bta-miR-2299-5p	http://www.targetscan.org/cgi-bin/mirgene.cgi?mirg=bta-miR-2299-5p	-3.68838	4.64609	0.00313599	0.016608	1	1946	ENSBTAT00000012850	ENSBTAT00000006476	ENSBTAT00000049545	ENSBTAT00000013539	ENSBTAT00000018791	ENSBTAT00000017452	ENSBTAT00000022716	ENSBTAT00000005936	ENSBTAT00000023199	ENSBTAT00000022355	ENSBTAT00000001266	ENSBTAT00000025112	ENSBTAT00000048411	ENSBTAT00000061542	ENSBTAT00000048410	ENSBTAT00000037458	ENSBTAT00000061394	ENSBTAT00000023336	ENSBTAT00000022809	ENSBTAT00000012786	ENSBTAT00000003689	ENSBTAT00000007923	ENSBTAT00000061611	ENSBTAT00000020240	ENSBTAT00000010491	ENSBTAT00000002548	ENSBTAT00000027527	ENSBTAT00000010434	ENSBTAT00000061451	ENSBTAT00000000474	ENSBTAT00000061459	ENSBTAT00000017388	ENSBTAT00000021534	ENSBTAT00000011412	ENSBTAT00000061596	ENSBTAT00000028690	ENSBTAT00000002682	ENSBTAT00000003751	ENSBTAT00000063949	ENSBTAT00000003755	ENSBTAT00000032665	ENSBTAT00000022720
bta-miR-20b	http://www.targetscan.org/cgi-bin/mirgene.cgi?mirg=bta-miR-20b	3.43752	-2.24869	0.00246765	0.0139208	1	1163	ENSBTAT00000012351	ENSBTAT00000024876	ENSBTAT00000036842	ENSBTAT00000034533	ENSBTAT00000017452	ENSBTAT00000005936	ENSBTAT00000057151	ENSBTAT00000022355	ENSBTAT00000021301	ENSBTAT00000017582	ENSBTAT00000061394	ENSBTAT00000061611	ENSBTAT00000020240	ENSBTAT00000002785	ENSBTAT00000027527	ENSBTAT00000061451	ENSBTAT00000063961	ENSBTAT00000021928	ENSBTAT00000014074	ENSBTAT00000061596	ENSBTAT00000064460	ENSBTAT00000036805	ENSBTAT00000021162	ENSBTAT00000032645	ENSBTAT00000055467	ENSBTAT00000061018	ENSBTAT00000034269	ENSBTAT00000016043	ENSBTAT00000049538	ENSBTAT00000004192	ENSBTAT00000025950	ENSBTAT00000001818	ENSBTAT00000021512	ENSBTAT00000021514	ENSBTAT00000017605	ENSBTAT00000022452	ENSBTAT00000061475	ENSBTAT00000038859	ENSBTAT00000008847	ENSBTAT00000039803	ENSBTAT00000052841	ENSBTAT00000011608
bta-miR-146a	http://www.targetscan.org/cgi-bin/mirgene.cgi?mirg=bta-miR-146a	7.71855	1.54098	0.00155535	0.0104834	1	1668	ENSBTAT00000012850	ENSBTAT00000014656	ENSBTAT00000001248	ENSBTAT00000061514	ENSBTAT00000023199	ENSBTAT00000049158	ENSBTAT00000022355	ENSBTAT00000001266	ENSBTAT00000066213	ENSBTAT00000035192	ENSBTAT00000037458	ENSBTAT00000036838	ENSBTAT00000036839	ENSBTAT00000021917	ENSBTAT00000011445	ENSBTAT00000004650	ENSBTAT00000061611	ENSBTAT00000020240	ENSBTAT00000024253	ENSBTAT00000056352	ENSBTAT00000019854	ENSBTAT00000023709	ENSBTAT00000018688	ENSBTAT00000002548	ENSBTAT00000027527	ENSBTAT00000061526	ENSBTAT00000063028	ENSBTAT00000061451	ENSBTAT00000000474	ENSBTAT00000061016	ENSBTAT00000014074	ENSBTAT00000061385	ENSBTAT00000002682	ENSBTAT00000016862	ENSBTAT00000024295	ENSBTAT00000013675	ENSBTAT00000008348	ENSBTAT00000064460	ENSBTAT00000036805	ENSBTAT00000060981	ENSBTAT00000064000	ENSBTAT00000018432
bta-miR-98	http://www.targetscan.org/cgi-bin/mirgene.cgi?mirg=bta-miR-98	10.9252	2.495	1.02e-10	1.32e-08	1	1718	ENSBTAT00000011327	ENSBTAT00000006532	ENSBTAT00000006534	ENSBTAT00000006535	ENSBTAT00000048510	ENSBTAT00000013435	ENSBTAT00000053437	ENSBTAT00000036842	ENSBTAT00000014656	ENSBTAT00000009827	ENSBTAT00000017452	ENSBTAT00000009769	ENSBTAT00000015375	ENSBTAT00000037458	ENSBTAT00000017582	ENSBTAT00000024557	ENSBTAT00000004397	ENSBTAT00000016262	ENSBTAT00000061611	ENSBTAT00000020240	ENSBTAT00000056352	ENSBTAT00000019854	ENSBTAT00000002549	ENSBTAT00000016385	ENSBTAT00000023068	ENSBTAT00000012503	ENSBTAT00000061451	ENSBTAT00000000474	ENSBTAT00000064846	ENSBTAT00000063961	ENSBTAT00000021928	ENSBTAT00000000700	ENSBTAT00000017388	ENSBTAT00000061385	ENSBTAT00000013304	ENSBTAT00000055365	ENSBTAT00000008348	ENSBTAT00000018191	ENSBTAT00000064460	ENSBTAT00000036805	ENSBTAT00000015561	ENSBTAT00000031361
bta-miR-2394	http://www.targetscan.org/cgi-bin/mirgene.cgi?mirg=bta-miR-2394	-3.68838	-6.05703	0.00394076	0.0200515	1	2075	ENSBTAT00000015780	ENSBTAT00000056280	ENSBTAT00000013692	ENSBTAT00000014656	ENSBTAT00000001248	ENSBTAT00000022716	ENSBTAT00000061514	ENSBTAT00000022355	ENSBTAT00000021218	ENSBTAT00000027402	ENSBTAT00000000737	ENSBTAT00000048411	ENSBTAT00000035192	ENSBTAT00000037458	ENSBTAT00000007406	ENSBTAT00000017582	ENSBTAT00000036824	ENSBTAT00000011197	ENSBTAT00000061611	ENSBTAT00000020240	ENSBTAT00000020860	ENSBTAT00000023709	ENSBTAT00000018688	ENSBTAT00000027448	ENSBTAT00000027527	ENSBTAT00000061451	ENSBTAT00000009325	ENSBTAT00000009677	ENSBTAT00000061596	ENSBTAT00000015606	ENSBTAT00000028690	ENSBTAT00000034240	ENSBTAT00000004319	ENSBTAT00000025237	ENSBTAT00000052912	ENSBTAT00000016862	ENSBTAT00000014594	ENSBTAT00000025240	ENSBTAT00000064460	ENSBTAT00000036805	ENSBTAT00000064503	ENSBTAT00000024758
bta-miR-99a-5p	none	13.0955	-0.809853	0.000598197	0.00508957	1	89	ENSBTAT00000007834	ENSBTAT00000005830	ENSBTAT00000020774	ENSBTAT00000064564	ENSBTAT00000001482	ENSBTAT00000061536	ENSBTAT00000029709	ENSBTAT00000002433	ENSBTAT00000005134	ENSBTAT00000007042	ENSBTAT00000007685	ENSBTAT00000021613	ENSBTAT00000008099	ENSBTAT00000030185	ENSBTAT00000001893	ENSBTAT00000018635	ENSBTAT00000018501	ENSBTAT00000005451	ENSBTAT00000018278	ENSBTAT00000015212	ENSBTAT00000025767	ENSBTAT00000022249	ENSBTAT00000014742	ENSBTAT00000014143	ENSBTAT00000045089	ENSBTAT00000013256	ENSBTAT00000012676	ENSBTAT00000028372	ENSBTAT00000000027	ENSBTAT00000054744	ENSBTAT00000038215	ENSBTAT00000028276	ENSBTAT00000005377	ENSBTAT00000044396	ENSBTAT00000025374	ENSBTAT00000004844	ENSBTAT00000004152	ENSBTAT00000029392	ENSBTAT00000013852	ENSBTAT00000013267	ENSBTAT00000011947	ENSBTAT00000002982
bta-miR-206	http://www.targetscan.org/cgi-bin/mirgene.cgi?mirg=bta-miR-206	7.72706	-2.44738	0.00443099	0.0219018	1	967	ENSBTAT00000009769	ENSBTAT00000013179	ENSBTAT00000023336	ENSBTAT00000009678	ENSBTAT00000010491	ENSBTAT00000023709	ENSBTAT00000002682	ENSBTAT00000063944	ENSBTAT00000065844	ENSBTAT00000027333	ENSBTAT00000048816	ENSBTAT00000018432	ENSBTAT00000027514	ENSBTAT00000061018	ENSBTAT00000025950	ENSBTAT00000063398	ENSBTAT00000039166	ENSBTAT00000066314	ENSBTAT00000040371	ENSBTAT00000014704	ENSBTAT00000022719	ENSBTAT00000026937	ENSBTAT00000061475	ENSBTAT00000033872	ENSBTAT00000010098	ENSBTAT00000023595	ENSBTAT00000002067	ENSBTAT00000011609	ENSBTAT00000061625	ENSBTAT00000008728	ENSBTAT00000021864	ENSBTAT00000029827	ENSBTAT00000004062	ENSBTAT00000034719	ENSBTAT00000061161	ENSBTAT00000061245	ENSBTAT00000061569	ENSBTAT00000017473	ENSBTAT00000022956	ENSBTAT00000063039	ENSBTAT00000047564	ENSBTAT00000056644
bta-miR-2285p	none	5.86445	1.77814	0.000381764	0.00341613	1	1729	ENSBTAT00000006535	ENSBTAT00000030757	ENSBTAT00000008008	ENSBTAT00000018514	ENSBTAT00000018799	ENSBTAT00000005936	ENSBTAT00000061477	ENSBTAT00000003777	ENSBTAT00000022355	ENSBTAT00000001096	ENSBTAT00000009769	ENSBTAT00000013179	ENSBTAT00000001099	ENSBTAT00000054796	ENSBTAT00000017582	ENSBTAT00000036838	ENSBTAT00000023336	ENSBTAT00000017858	ENSBTAT00000061611	ENSBTAT00000020240	ENSBTAT00000019535	ENSBTAT00000027527	ENSBTAT00000038407	ENSBTAT00000007050	ENSBTAT00000007039	ENSBTAT00000061451	ENSBTAT00000000474	ENSBTAT00000014074	ENSBTAT00000061596	ENSBTAT00000000734	ENSBTAT00000002682	ENSBTAT00000055365	ENSBTAT00000023969	ENSBTAT00000056488	ENSBTAT00000008348	ENSBTAT00000064503	ENSBTAT00000039910	ENSBTAT00000000533	ENSBTAT00000003751	ENSBTAT00000003755	ENSBTAT00000065592	ENSBTAT00000019629
bta-miR-141	http://www.targetscan.org/cgi-bin/mirgene.cgi?mirg=bta-miR-141	7.12277	2.13394	3.61e-06	7.49e-05	1	1384	ENSBTAT00000015780	ENSBTAT00000019460	ENSBTAT00000014266	ENSBTAT00000036842	ENSBTAT00000034533	ENSBTAT00000007661	ENSBTAT00000005936	ENSBTAT00000000733	ENSBTAT00000003777	ENSBTAT00000022355	ENSBTAT00000013179	ENSBTAT00000025112	ENSBTAT00000037458	ENSBTAT00000004397	ENSBTAT00000061611	ENSBTAT00000020240	ENSBTAT00000023068	ENSBTAT00000012503	ENSBTAT00000015745	ENSBTAT00000004648	ENSBTAT00000000474	ENSBTAT00000034238	ENSBTAT00000061016	ENSBTAT00000017382	ENSBTAT00000001508	ENSBTAT00000001513	ENSBTAT00000063788	ENSBTAT00000001343	ENSBTAT00000001189	ENSBTAT00000018432	ENSBTAT00000065179	ENSBTAT00000023638	ENSBTAT00000016790	ENSBTAT00000000744	ENSBTAT00000022108	ENSBTAT00000012520	ENSBTAT00000061189	ENSBTAT00000031362	ENSBTAT00000025431	ENSBTAT00000024773	ENSBTAT00000011748	ENSBTAT00000023803
bta-miR-129-5p	http://www.targetscan.org/cgi-bin/mirgene.cgi?mirg=bta-miR-129-5p	6.50091	-2.22839	7.68e-10	6.64e-08	1	2707	ENSBTAT00000011327	ENSBTAT00000006535	ENSBTAT00000002760	ENSBTAT00000031604	ENSBTAT00000013692	ENSBTAT00000049545	ENSBTAT00000001248	ENSBTAT00000019613	ENSBTAT00000061514	ENSBTAT00000061477	ENSBTAT00000023199	ENSBTAT00000022355	ENSBTAT00000016172	ENSBTAT00000020092	ENSBTAT00000048411	ENSBTAT00000061542	ENSBTAT00000065118	ENSBTAT00000019570	ENSBTAT00000035192	ENSBTAT00000048771	ENSBTAT00000022809	ENSBTAT00000004650	ENSBTAT00000015235	ENSBTAT00000061611	ENSBTAT00000020240	ENSBTAT00000002548	ENSBTAT00000012503	ENSBTAT00000015745	ENSBTAT00000004648	ENSBTAT00000027527	ENSBTAT00000061079	ENSBTAT00000007050	ENSBTAT00000025130	ENSBTAT00000061451	ENSBTAT00000000474	ENSBTAT00000002771	ENSBTAT00000061016	ENSBTAT00000052579	ENSBTAT00000004317	ENSBTAT00000014074	ENSBTAT00000009677	ENSBTAT00000061596
bta-miR-26b	http://www.targetscan.org/cgi-bin/mirgene.cgi?mirg=bta-miR-26b	12.0968	2.75817	4.14e-13	1.08e-10	1	985	ENSBTAT00000015780	ENSBTAT00000010757	ENSBTAT00000013692	ENSBTAT00000017452	ENSBTAT00000018799	ENSBTAT00000057151	ENSBTAT00000011687	ENSBTAT00000022355	ENSBTAT00000002618	ENSBTAT00000015375	ENSBTAT00000061542	ENSBTAT00000005684	ENSBTAT00000037458	ENSBTAT00000007406	ENSBTAT00000036838	ENSBTAT00000022809	ENSBTAT00000004397	ENSBTAT00000002052	ENSBTAT00000061611	ENSBTAT00000020240	ENSBTAT00000010491	ENSBTAT00000061079	ENSBTAT00000025130	ENSBTAT00000061451	ENSBTAT00000063961	ENSBTAT00000021928	ENSBTAT00000062923	ENSBTAT00000052579	ENSBTAT00000002682	ENSBTAT00000018432	ENSBTAT00000000533	ENSBTAT00000003751	ENSBTAT00000066053	ENSBTAT00000022108	ENSBTAT00000061018	ENSBTAT00000024773	ENSBTAT00000003953	ENSBTAT00000049751	ENSBTAT00000002582	ENSBTAT00000020547	ENSBTAT00000033876	ENSBTAT00000025476
bta-miR-2416	http://www.targetscan.org/cgi-bin/mirgene.cgi?mirg=bta-miR-2416	-3.68838	4.27101	0.0233152	0.087417	1	2110	ENSBTAT00000049620	ENSBTAT00000049768	ENSBTAT00000013435	ENSBTAT00000008030	ENSBTAT00000019467	ENSBTAT00000012850	ENSBTAT00000063258	ENSBTAT00000005936	ENSBTAT00000022623	ENSBTAT00000061514	ENSBTAT00000061477	ENSBTAT00000021218	ENSBTAT00000009531	ENSBTAT00000001266	ENSBTAT00000013179	ENSBTAT00000035192	ENSBTAT00000017582	ENSBTAT00000024559	ENSBTAT00000004379	ENSBTAT00000003689	ENSBTAT00000007923	ENSBTAT00000015235	ENSBTAT00000061611	ENSBTAT00000020240	ENSBTAT00000004648	ENSBTAT00000010692	ENSBTAT00000038407	ENSBTAT00000025130	ENSBTAT00000061451	ENSBTAT00000052579	ENSBTAT00000000700	ENSBTAT00000014852	ENSBTAT00000063387	ENSBTAT00000014594	ENSBTAT00000024758	ENSBTAT00000065179	ENSBTAT00000023638	ENSBTAT00000019954	ENSBTAT00000019501	ENSBTAT00000021370	ENSBTAT00000011782	ENSBTAT00000065223
bta-miR-374a	http://www.targetscan.org/cgi-bin/mirgene.cgi?mirg=bta-miR-374a	6.27522	1.59416	0.00091549	0.00709163	1	545	ENSBTAT00000036964	ENSBTAT00000003604	ENSBTAT00000009769	ENSBTAT00000013179	ENSBTAT00000025112	ENSBTAT00000023336	ENSBTAT00000023322	ENSBTAT00000002052	ENSBTAT00000061611	ENSBTAT00000020240	ENSBTAT00000004648	ENSBTAT00000052579	ENSBTAT00000014074	ENSBTAT00000061053	ENSBTAT00000061189	ENSBTAT00000006815	ENSBTAT00000024773	ENSBTAT00000011748	ENSBTAT00000048870	ENSBTAT00000025950	ENSBTAT00000018052	ENSBTAT00000028778	ENSBTAT00000022304	ENSBTAT00000025708	ENSBTAT00000061475	ENSBTAT00000008894	ENSBTAT00000025978	ENSBTAT00000029827	ENSBTAT00000002533	ENSBTAT00000011682	ENSBTAT00000006029	ENSBTAT00000020810	ENSBTAT00000034719	ENSBTAT00000017473	ENSBTAT00000010614	ENSBTAT00000031527	ENSBTAT00000007087	ENSBTAT00000025846	ENSBTAT00000029340	ENSBTAT00000000209	ENSBTAT00000048534	ENSBTAT00000048747
bta-miR-455-3p	none	5.35413	1.53857	0.00567651	0.0265415	1	1924	ENSBTAT00000015780	ENSBTAT00000049620	ENSBTAT00000011327	ENSBTAT00000006535	ENSBTAT00000013435	ENSBTAT00000008030	ENSBTAT00000056280	ENSBTAT00000003886	ENSBTAT00000011574	ENSBTAT00000061514	ENSBTAT00000049158	ENSBTAT00000022355	ENSBTAT00000018411	ENSBTAT00000009531	ENSBTAT00000049563	ENSBTAT00000008688	ENSBTAT00000035192	ENSBTAT00000024557	ENSBTAT00000003726	ENSBTAT00000011445	ENSBTAT00000015235	ENSBTAT00000061611	ENSBTAT00000020240	ENSBTAT00000024253	ENSBTAT00000056352	ENSBTAT00000019854	ENSBTAT00000004648	ENSBTAT00000038407	ENSBTAT00000061079	ENSBTAT00000061451	ENSBTAT00000024190	ENSBTAT00000014960	ENSBTAT00000052579	ENSBTAT00000026411	ENSBTAT00000000734	ENSBTAT00000019954	ENSBTAT00000011782	ENSBTAT00000000463	ENSBTAT00000022720	ENSBTAT00000020221	ENSBTAT00000061189	ENSBTAT00000018632
bta-miR-323	http://www.targetscan.org/cgi-bin/mirgene.cgi?mirg=bta-miR-323	6.58968	-1.61013	0.0014263	0.00986998	1	374	ENSBTAT00000017452	ENSBTAT00000000733	ENSBTAT00000013179	ENSBTAT00000054796	ENSBTAT00000049743	ENSBTAT00000017580	ENSBTAT00000023322	ENSBTAT00000004648	ENSBTAT00000061053	ENSBTAT00000022192	ENSBTAT00000015680	ENSBTAT00000061228	ENSBTAT00000033028	ENSBTAT00000000989	ENSBTAT00000021955	ENSBTAT00000028778	ENSBTAT00000018952	ENSBTAT00000004062	ENSBTAT00000063039	ENSBTAT00000047564	ENSBTAT00000003868	ENSBTAT00000049486	ENSBTAT00000010797	ENSBTAT00000040276	ENSBTAT00000017967	ENSBTAT00000006877	ENSBTAT00000047248	ENSBTAT00000016432	ENSBTAT00000019851	ENSBTAT00000061571	ENSBTAT00000029804	ENSBTAT00000015769	ENSBTAT00000065949	ENSBTAT00000024993	ENSBTAT00000061112	ENSBTAT00000029080	ENSBTAT00000003986	ENSBTAT00000002064	ENSBTAT00000020640	ENSBTAT00000021501	ENSBTAT00000054446	ENSBTAT00000034372
bta-miR-151-3p	none	12.1795	0.952424	0.00162849	0.0105648	1	528	ENSBTAT00000053437	ENSBTAT00000012850	ENSBTAT00000061514	ENSBTAT00000049094	ENSBTAT00000003777	ENSBTAT00000022355	ENSBTAT00000002618	ENSBTAT00000024557	ENSBTAT00000015230	ENSBTAT00000010491	ENSBTAT00000023068	ENSBTAT00000004648	ENSBTAT00000027527	ENSBTAT00000061451	ENSBTAT00000004317	ENSBTAT00000055365	ENSBTAT00000055463	ENSBTAT00000028060	ENSBTAT00000021981	ENSBTAT00000009791	ENSBTAT00000009295	ENSBTAT00000049554	ENSBTAT00000008877	ENSBTAT00000021512	ENSBTAT00000021514	ENSBTAT00000018637	ENSBTAT00000011991	ENSBTAT00000018952	ENSBTAT00000011609	ENSBTAT00000007196	ENSBTAT00000049111	ENSBTAT00000061161	ENSBTAT00000006376	ENSBTAT00000022956	ENSBTAT00000020774	ENSBTAT00000005529	ENSBTAT00000021172	ENSBTAT00000012210	ENSBTAT00000030189	ENSBTAT00000017366	ENSBTAT00000049079	ENSBTAT00000056158
bta-miR-133b	http://www.targetscan.org/cgi-bin/mirgene.cgi?mirg=bta-miR-133b	3.86774	-3.80995	9.94e-05	0.00101137	1	1276	ENSBTAT00000012351	ENSBTAT00000006404	ENSBTAT00000017452	ENSBTAT00000007661	ENSBTAT00000005929	ENSBTAT00000048461	ENSBTAT00000037458	ENSBTAT00000048771	ENSBTAT00000003689	ENSBTAT00000061611	ENSBTAT00000020240	ENSBTAT00000010692	ENSBTAT00000027527	ENSBTAT00000038407	ENSBTAT00000061451	ENSBTAT00000063732	ENSBTAT00000061459	ENSBTAT00000017382	ENSBTAT00000028690	ENSBTAT00000063387	ENSBTAT00000001508	ENSBTAT00000036339	ENSBTAT00000003755	ENSBTAT00000021162	ENSBTAT00000061018	ENSBTAT00000021230	ENSBTAT00000061228	ENSBTAT00000025371	ENSBTAT00000011789	ENSBTAT00000009791	ENSBTAT00000016863	ENSBTAT00000066130	ENSBTAT00000005847	ENSBTAT00000052666	ENSBTAT00000010771	ENSBTAT00000021512	ENSBTAT00000021514	ENSBTAT00000023595	ENSBTAT00000011993	ENSBTAT00000011609	ENSBTAT00000063400	ENSBTAT00000054216
bta-miR-16a	http://www.targetscan.org/cgi-bin/mirgene.cgi?mirg=bta-miR-16a	11.114	1.79212	1.15e-05	0.000176059	1	3672	ENSBTAT00000011319	ENSBTAT00000011327	ENSBTAT00000024334	ENSBTAT00000012351	ENSBTAT00000013435	ENSBTAT00000003604	ENSBTAT00000036842	ENSBTAT00000063258	ENSBTAT00000031604	ENSBTAT00000013692	ENSBTAT00000011574	ENSBTAT00000006476	ENSBTAT00000009827	ENSBTAT00000049545	ENSBTAT00000017452	ENSBTAT00000018799	ENSBTAT00000028227	ENSBTAT00000022716	ENSBTAT00000005936	ENSBTAT00000000733	ENSBTAT00000023199	ENSBTAT00000011687	ENSBTAT00000049158	ENSBTAT00000022355	ENSBTAT00000066213	ENSBTAT00000002384	ENSBTAT00000013177	ENSBTAT00000061542	ENSBTAT00000049563	ENSBTAT00000008688	ENSBTAT00000049743	ENSBTAT00000035192	ENSBTAT00000007406	ENSBTAT00000017582	ENSBTAT00000061394	ENSBTAT00000036838	ENSBTAT00000009678	ENSBTAT00000002052	ENSBTAT00000015230	ENSBTAT00000061611	ENSBTAT00000020240	ENSBTAT00000056352
bta-miR-2457	http://www.targetscan.org/cgi-bin/mirgene.cgi?mirg=bta-miR-2457	4.4294	-1.57972	0.00640164	0.0288909	1	755	ENSBTAT00000057151	ENSBTAT00000010856	ENSBTAT00000007406	ENSBTAT00000061611	ENSBTAT00000020240	ENSBTAT00000027527	ENSBTAT00000061105	ENSBTAT00000010434	ENSBTAT00000061451	ENSBTAT00000061596	ENSBTAT00000064460	ENSBTAT00000036805	ENSBTAT00000061318	ENSBTAT00000061018	ENSBTAT00000028060	ENSBTAT00000026369	ENSBTAT00000066314	ENSBTAT00000040371	ENSBTAT00000009295	ENSBTAT00000028792	ENSBTAT00000028778	ENSBTAT00000047662	ENSBTAT00000009308	ENSBTAT00000016085	ENSBTAT00000018325	ENSBTAT00000002067	ENSBTAT00000052725	ENSBTAT00000013838	ENSBTAT00000018639	ENSBTAT00000020505	ENSBTAT00000054442	ENSBTAT00000061161	ENSBTAT00000001846	ENSBTAT00000026813	ENSBTAT00000063039	ENSBTAT00000047564	ENSBTAT00000004912	ENSBTAT00000013696	ENSBTAT00000061305	ENSBTAT00000016504	ENSBTAT00000004233	ENSBTAT00000014394
bta-miR-129	http://www.targetscan.org/cgi-bin/mirgene.cgi?mirg=bta-miR-129	6.50091	-2.22839	7.68e-10	6.64e-08	1	2707	ENSBTAT00000011327	ENSBTAT00000006535	ENSBTAT00000002760	ENSBTAT00000031604	ENSBTAT00000013692	ENSBTAT00000049545	ENSBTAT00000001248	ENSBTAT00000019613	ENSBTAT00000061514	ENSBTAT00000061477	ENSBTAT00000023199	ENSBTAT00000022355	ENSBTAT00000016172	ENSBTAT00000020092	ENSBTAT00000048411	ENSBTAT00000061542	ENSBTAT00000065118	ENSBTAT00000019570	ENSBTAT00000035192	ENSBTAT00000048771	ENSBTAT00000022809	ENSBTAT00000004650	ENSBTAT00000015235	ENSBTAT00000061611	ENSBTAT00000020240	ENSBTAT00000002548	ENSBTAT00000012503	ENSBTAT00000015745	ENSBTAT00000004648	ENSBTAT00000027527	ENSBTAT00000061079	ENSBTAT00000007050	ENSBTAT00000025130	ENSBTAT00000061451	ENSBTAT00000000474	ENSBTAT00000002771	ENSBTAT00000061016	ENSBTAT00000052579	ENSBTAT00000004317	ENSBTAT00000014074	ENSBTAT00000009677	ENSBTAT00000061596
bta-miR-665	http://www.targetscan.org/cgi-bin/mirgene.cgi?mirg=bta-miR-665	5.30131	-1.71599	0.018768	0.0745312	1	1363	ENSBTAT00000006535	ENSBTAT00000024334	ENSBTAT00000011364	ENSBTAT00000012850	ENSBTAT00000009827	ENSBTAT00000061118	ENSBTAT00000001872	ENSBTAT00000015375	ENSBTAT00000017858	ENSBTAT00000004397	ENSBTAT00000002052	ENSBTAT00000061611	ENSBTAT00000020240	ENSBTAT00000027527	ENSBTAT00000063387	ENSBTAT00000001508	ENSBTAT00000019629	ENSBTAT00000011745	ENSBTAT00000016835	ENSBTAT00000000040	ENSBTAT00000017266	ENSBTAT00000061018	ENSBTAT00000034269	ENSBTAT00000063236	ENSBTAT00000003953	ENSBTAT00000048998	ENSBTAT00000010116	ENSBTAT00000036293	ENSBTAT00000026393	ENSBTAT00000048986	ENSBTAT00000011787	ENSBTAT00000006258	ENSBTAT00000001818	ENSBTAT00000000793	ENSBTAT00000021955	ENSBTAT00000007834	ENSBTAT00000029830	ENSBTAT00000016212	ENSBTAT00000039849	ENSBTAT00000022452	ENSBTAT00000023595	ENSBTAT00000033863
bta-miR-29b	http://www.targetscan.org/cgi-bin/mirgene.cgi?mirg=bta-miR-29b	11.3181	1.88903	2.2e-05	0.000271464	1	2124	ENSBTAT00000049620	ENSBTAT00000022677	ENSBTAT00000012351	ENSBTAT00000013435	ENSBTAT00000024876	ENSBTAT00000055903	ENSBTAT00000012850	ENSBTAT00000063258	ENSBTAT00000006476	ENSBTAT00000028227	ENSBTAT00000005929	ENSBTAT00000005936	ENSBTAT00000018249	ENSBTAT00000061542	ENSBTAT00000035192	ENSBTAT00000016262	ENSBTAT00000003726	ENSBTAT00000002052	ENSBTAT00000011445	ENSBTAT00000061611	ENSBTAT00000020240	ENSBTAT00000010692	ENSBTAT00000012261	ENSBTAT00000027527	ENSBTAT00000061451	ENSBTAT00000000474	ENSBTAT00000009677	ENSBTAT00000049024	ENSBTAT00000063387	ENSBTAT00000013304	ENSBTAT00000003755	ENSBTAT00000015561	ENSBTAT00000001917	ENSBTAT00000012316	ENSBTAT00000012526	ENSBTAT00000020679	ENSBTAT00000061053	ENSBTAT00000061189	ENSBTAT00000031361	ENSBTAT00000000040	ENSBTAT00000022192	ENSBTAT00000027514
bta-miR-421	http://www.targetscan.org/cgi-bin/mirgene.cgi?mirg=bta-miR-421	10.5414	1.31405	1.77e-11	3.06e-09	1	1206	ENSBTAT00000019460	ENSBTAT00000065270	ENSBTAT00000063092	ENSBTAT00000036842	ENSBTAT00000018791	ENSBTAT00000018514	ENSBTAT00000027028	ENSBTAT00000022355	ENSBTAT00000009769	ENSBTAT00000013179	ENSBTAT00000001099	ENSBTAT00000021099	ENSBTAT00000061542	ENSBTAT00000036838	ENSBTAT00000016262	ENSBTAT00000061611	ENSBTAT00000020240	ENSBTAT00000004648	ENSBTAT00000012261	ENSBTAT00000027527	ENSBTAT00000061079	ENSBTAT00000028690	ENSBTAT00000001508	ENSBTAT00000031701	ENSBTAT00000008348	ENSBTAT00000065179	ENSBTAT00000023638	ENSBTAT00000022108	ENSBTAT00000024997	ENSBTAT00000011658	ENSBTAT00000031361	ENSBTAT00000000040	ENSBTAT00000024773	ENSBTAT00000026393	ENSBTAT00000009791	ENSBTAT00000022719	ENSBTAT00000021955	ENSBTAT00000028778	ENSBTAT00000009308	ENSBTAT00000053602	ENSBTAT00000027820	ENSBTAT00000052006
bta-miR-21-5p	none	16.1754	1.99772	8.75e-07	2.4e-05	1	1011	ENSBTAT00000015780	ENSBTAT00000019460	ENSBTAT00000030757	ENSBTAT00000005936	ENSBTAT00000000733	ENSBTAT00000002618	ENSBTAT00000037458	ENSBTAT00000015235	ENSBTAT00000061611	ENSBTAT00000020240	ENSBTAT00000018286	ENSBTAT00000019535	ENSBTAT00000015745	ENSBTAT00000027527	ENSBTAT00000061451	ENSBTAT00000052579	ENSBTAT00000017388	ENSBTAT00000061596	ENSBTAT00000064460	ENSBTAT00000036805	ENSBTAT00000018432	ENSBTAT00000000533	ENSBTAT00000012816	ENSBTAT00000021204	ENSBTAT00000049203	ENSBTAT00000038788	ENSBTAT00000048870	ENSBTAT00000048242	ENSBTAT00000023803	ENSBTAT00000028278	ENSBTAT00000009791	ENSBTAT00000007176	ENSBTAT00000021827	ENSBTAT00000017605	ENSBTAT00000010098	ENSBTAT00000001325	ENSBTAT00000010843	ENSBTAT00000002067	ENSBTAT00000047363	ENSBTAT00000020642	ENSBTAT00000047426	ENSBTAT00000024149
bta-miR-215	http://www.targetscan.org/cgi-bin/mirgene.cgi?mirg=bta-miR-215	13.9412	1.66981	5.61e-05	0.000607005	1	230	ENSBTAT00000065270	ENSBTAT00000002760	ENSBTAT00000061118	ENSBTAT00000014960	ENSBTAT00000004317	ENSBTAT00000008209	ENSBTAT00000061018	ENSBTAT00000027820	ENSBTAT00000052006	ENSBTAT00000008728	ENSBTAT00000063579	ENSBTAT00000002932	ENSBTAT00000000244	ENSBTAT00000032609	ENSBTAT00000022455	ENSBTAT00000005313	ENSBTAT00000022773	ENSBTAT00000020061	ENSBTAT00000019112	ENSBTAT00000008812	ENSBTAT00000012029	ENSBTAT00000023426	ENSBTAT00000047860	ENSBTAT00000023725	ENSBTAT00000021310	ENSBTAT00000018938	ENSBTAT00000019182	ENSBTAT00000022698	ENSBTAT00000025533	ENSBTAT00000014932	ENSBTAT00000023397	ENSBTAT00000065164	ENSBTAT00000018160	ENSBTAT00000061278	ENSBTAT00000060948	ENSBTAT00000000282	ENSBTAT00000011952	ENSBTAT00000000345	ENSBTAT00000010361	ENSBTAT00000055450	ENSBTAT00000000114	ENSBTAT00000008268
bta-miR-424-3p	none	5.84275	-1.53693	1.75e-05	0.000239287	1	264	ENSBTAT00000052768	ENSBTAT00000014266	ENSBTAT00000024557	ENSBTAT00000061018	ENSBTAT00000016085	ENSBTAT00000052841	ENSBTAT00000023595	ENSBTAT00000023273	ENSBTAT00000063623	ENSBTAT00000009229	ENSBTAT00000022956	ENSBTAT00000026452	ENSBTAT00000047248	ENSBTAT00000016432	ENSBTAT00000027057	ENSBTAT00000030189	ENSBTAT00000005195	ENSBTAT00000049716	ENSBTAT00000026725	ENSBTAT00000022647	ENSBTAT00000048374	ENSBTAT00000035470	ENSBTAT00000015727	ENSBTAT00000048036	ENSBTAT00000003985	ENSBTAT00000003984	ENSBTAT00000007718	ENSBTAT00000016473	ENSBTAT00000007033	ENSBTAT00000022931	ENSBTAT00000020129	ENSBTAT00000032432	ENSBTAT00000026829	ENSBTAT00000002973	ENSBTAT00000047796	ENSBTAT00000029169	ENSBTAT00000061117	ENSBTAT00000007997	ENSBTAT00000007432	ENSBTAT00000032429	ENSBTAT00000011368	ENSBTAT00000008139
bta-miR-2415-3p	none	5.7928	-1.52352	0.00537596	0.0253648	1	2617	ENSBTAT00000064726	ENSBTAT00000012351	ENSBTAT00000006404	ENSBTAT00000063258	ENSBTAT00000003777	ENSBTAT00000009769	ENSBTAT00000021301	ENSBTAT00000018010	ENSBTAT00000023336	ENSBTAT00000002052	ENSBTAT00000003689	ENSBTAT00000015235	ENSBTAT00000002549	ENSBTAT00000025130	ENSBTAT00000061451	ENSBTAT00000024190	ENSBTAT00000061459	ENSBTAT00000017388	ENSBTAT00000014852	ENSBTAT00000015606	ENSBTAT00000053818	ENSBTAT00000022621	ENSBTAT00000008348	ENSBTAT00000064460	ENSBTAT00000036805	ENSBTAT00000064503	ENSBTAT00000024758	ENSBTAT00000019629	ENSBTAT00000000463	ENSBTAT00000001917	ENSBTAT00000020679	ENSBTAT00000049652	ENSBTAT00000017266	ENSBTAT00000038788	ENSBTAT00000028060	ENSBTAT00000026369	ENSBTAT00000021981	ENSBTAT00000010116	ENSBTAT00000026393	ENSBTAT00000061228	ENSBTAT00000025950	ENSBTAT00000066314
bta-miR-194	http://www.targetscan.org/cgi-bin/mirgene.cgi?mirg=bta-miR-194	11.2717	1.09402	0.00483691	0.0231147	1	694	ENSBTAT00000052768	ENSBTAT00000053437	ENSBTAT00000055903	ENSBTAT00000027138	ENSBTAT00000022355	ENSBTAT00000020094	ENSBTAT00000009531	ENSBTAT00000049743	ENSBTAT00000023336	ENSBTAT00000061611	ENSBTAT00000020240	ENSBTAT00000002548	ENSBTAT00000061451	ENSBTAT00000061016	ENSBTAT00000004317	ENSBTAT00000001917	ENSBTAT00000004727	ENSBTAT00000055463	ENSBTAT00000011748	ENSBTAT00000063398	ENSBTAT00000009791	ENSBTAT00000000989	ENSBTAT00000009295	ENSBTAT00000022719	ENSBTAT00000029830	ENSBTAT00000017794	ENSBTAT00000003566	ENSBTAT00000025476	ENSBTAT00000018325	ENSBTAT00000011609	ENSBTAT00000029827	ENSBTAT00000050220	ENSBTAT00000063174	ENSBTAT00000029363	ENSBTAT00000061569	ENSBTAT00000029273	ENSBTAT00000003283	ENSBTAT00000027024	ENSBTAT00000004912	ENSBTAT00000013701	ENSBTAT00000018173	ENSBTAT00000054451
bta-miR-199a-5p	http://www.targetscan.org/cgi-bin/mirgene.cgi?mirg=bta-miR-199a-5p	5.89876	1.693	0.0201061	0.078459	1	1605	ENSBTAT00000013435	ENSBTAT00000012850	ENSBTAT00000008008	ENSBTAT00000065604	ENSBTAT00000009654	ENSBTAT00000063527	ENSBTAT00000022355	ENSBTAT00000016172	ENSBTAT00000018411	ENSBTAT00000001266	ENSBTAT00000021301	ENSBTAT00000025112	ENSBTAT00000061542	ENSBTAT00000036838	ENSBTAT00000061611	ENSBTAT00000020240	ENSBTAT00000004648	ENSBTAT00000027527	ENSBTAT00000000474	ENSBTAT00000004317	ENSBTAT00000017388	ENSBTAT00000000734	ENSBTAT00000004319	ENSBTAT00000013304	ENSBTAT00000064460	ENSBTAT00000036805	ENSBTAT00000048816	ENSBTAT00000065179	ENSBTAT00000023638	ENSBTAT00000022720	ENSBTAT00000012520	ENSBTAT00000061189	ENSBTAT00000016835	ENSBTAT00000014050	ENSBTAT00000027514	ENSBTAT00000061018	ENSBTAT00000038788	ENSBTAT00000028060	ENSBTAT00000025371	ENSBTAT00000007664	ENSBTAT00000063398	ENSBTAT00000016520
bta-miR-200a	http://www.targetscan.org/cgi-bin/mirgene.cgi?mirg=bta-miR-200a	9.43502	1.2839	0.000638741	0.00534688	1	1447	ENSBTAT00000010757	ENSBTAT00000019460	ENSBTAT00000014266	ENSBTAT00000036842	ENSBTAT00000034533	ENSBTAT00000014656	ENSBTAT00000007661	ENSBTAT00000005936	ENSBTAT00000000733	ENSBTAT00000003777	ENSBTAT00000022355	ENSBTAT00000013179	ENSBTAT00000025112	ENSBTAT00000061542	ENSBTAT00000037458	ENSBTAT00000004397	ENSBTAT00000061611	ENSBTAT00000020240	ENSBTAT00000023068	ENSBTAT00000012503	ENSBTAT00000015745	ENSBTAT00000004648	ENSBTAT00000000474	ENSBTAT00000061016	ENSBTAT00000017382	ENSBTAT00000001508	ENSBTAT00000001343	ENSBTAT00000001189	ENSBTAT00000018432	ENSBTAT00000065179	ENSBTAT00000023638	ENSBTAT00000016790	ENSBTAT00000000744	ENSBTAT00000022108	ENSBTAT00000022481	ENSBTAT00000012520	ENSBTAT00000061189	ENSBTAT00000031362	ENSBTAT00000024773	ENSBTAT00000023803	ENSBTAT00000061228	ENSBTAT00000065595
bta-miR-2350	http://www.targetscan.org/cgi-bin/mirgene.cgi?mirg=bta-miR-2350	3.9603	-2.88765	4.34e-05	0.000489245	1	5280	ENSBTAT00000004603	ENSBTAT00000049620	ENSBTAT00000011327	ENSBTAT00000006535	ENSBTAT00000019460	ENSBTAT00000013435	ENSBTAT00000056280	ENSBTAT00000012850	ENSBTAT00000014253	ENSBTAT00000063258	ENSBTAT00000031604	ENSBTAT00000013692	ENSBTAT00000014656	ENSBTAT00000001248	ENSBTAT00000005543	ENSBTAT00000018514	ENSBTAT00000017452	ENSBTAT00000019613	ENSBTAT00000028227	ENSBTAT00000061477	ENSBTAT00000023199	ENSBTAT00000011874	ENSBTAT00000049158	ENSBTAT00000022355	ENSBTAT00000016172	ENSBTAT00000002619	ENSBTAT00000013179	ENSBTAT00000021099	ENSBTAT00000025112	ENSBTAT00000061542	ENSBTAT00000031388	ENSBTAT00000048461	ENSBTAT00000049743	ENSBTAT00000035192	ENSBTAT00000007406	ENSBTAT00000017582	ENSBTAT00000036824	ENSBTAT00000023336	ENSBTAT00000023322	ENSBTAT00000012786	ENSBTAT00000016262	ENSBTAT00000002052
bta-miR-2284y	none	11.4148	-0.924166	0.000678905	0.00559288	1	1377	ENSBTAT00000019460	ENSBTAT00000003604	ENSBTAT00000013692	ENSBTAT00000006476	ENSBTAT00000001248	ENSBTAT00000005936	ENSBTAT00000061477	ENSBTAT00000049158	ENSBTAT00000022355	ENSBTAT00000016172	ENSBTAT00000002618	ENSBTAT00000065187	ENSBTAT00000009769	ENSBTAT00000061542	ENSBTAT00000048410	ENSBTAT00000049743	ENSBTAT00000037458	ENSBTAT00000007406	ENSBTAT00000036838	ENSBTAT00000022809	ENSBTAT00000009678	ENSBTAT00000003689	ENSBTAT00000061611	ENSBTAT00000020240	ENSBTAT00000010491	ENSBTAT00000002548	ENSBTAT00000061451	ENSBTAT00000061459	ENSBTAT00000004317	ENSBTAT00000014074	ENSBTAT00000025670	ENSBTAT00000024295	ENSBTAT00000031701	ENSBTAT00000023969	ENSBTAT00000056488	ENSBTAT00000001189	ENSBTAT00000048816	ENSBTAT00000000533	ENSBTAT00000021204	ENSBTAT00000003052	ENSBTAT00000023704	ENSBTAT00000032665
bta-miR-15a	http://www.targetscan.org/cgi-bin/mirgene.cgi?mirg=bta-miR-15a	8.02615	1.47639	0.00122504	0.00870955	1	3616	ENSBTAT00000011319	ENSBTAT00000011327	ENSBTAT00000024334	ENSBTAT00000012351	ENSBTAT00000013435	ENSBTAT00000031604	ENSBTAT00000013692	ENSBTAT00000011574	ENSBTAT00000006476	ENSBTAT00000009827	ENSBTAT00000018799	ENSBTAT00000028227	ENSBTAT00000022716	ENSBTAT00000000733	ENSBTAT00000023199	ENSBTAT00000049158	ENSBTAT00000016172	ENSBTAT00000066213	ENSBTAT00000002384	ENSBTAT00000029738	ENSBTAT00000013177	ENSBTAT00000061542	ENSBTAT00000008688	ENSBTAT00000049743	ENSBTAT00000035192	ENSBTAT00000007406	ENSBTAT00000061394	ENSBTAT00000036838	ENSBTAT00000024557	ENSBTAT00000023336	ENSBTAT00000009678	ENSBTAT00000002052	ENSBTAT00000015230	ENSBTAT00000061611	ENSBTAT00000020240	ENSBTAT00000056352	ENSBTAT00000019854	ENSBTAT00000023709	ENSBTAT00000065508	ENSBTAT00000012261	ENSBTAT00000000474	ENSBTAT00000024190
bta-miR-101	http://www.targetscan.org/cgi-bin/mirgene.cgi?mirg=bta-miR-101	11.9217	1.99669	6.44e-07	1.97e-05	1	630	ENSBTAT00000015780	ENSBTAT00000031604	ENSBTAT00000061514	ENSBTAT00000022355	ENSBTAT00000002785	ENSBTAT00000027527	ENSBTAT00000017388	ENSBTAT00000065179	ENSBTAT00000023638	ENSBTAT00000038788	ENSBTAT00000049172	ENSBTAT00000004644	ENSBTAT00000033028	ENSBTAT00000025950	ENSBTAT00000028278	ENSBTAT00000009791	ENSBTAT00000023881	ENSBTAT00000017605	ENSBTAT00000008847	ENSBTAT00000022385	ENSBTAT00000022386	ENSBTAT00000025979	ENSBTAT00000008728	ENSBTAT00000021518	ENSBTAT00000050220	ENSBTAT00000063174	ENSBTAT00000018438	ENSBTAT00000054442	ENSBTAT00000061161	ENSBTAT00000049669	ENSBTAT00000017473	ENSBTAT00000049153	ENSBTAT00000049169	ENSBTAT00000050735	ENSBTAT00000016504	ENSBTAT00000034583	ENSBTAT00000019353	ENSBTAT00000029333	ENSBTAT00000008444	ENSBTAT00000034155	ENSBTAT00000004408	ENSBTAT00000001785
bta-miR-664b	none	7.05066	-1.07539	0.00266548	0.0145619	1	1891	ENSBTAT00000010757	ENSBTAT00000056280	ENSBTAT00000012850	ENSBTAT00000003604	ENSBTAT00000013692	ENSBTAT00000005936	ENSBTAT00000022355	ENSBTAT00000013179	ENSBTAT00000061542	ENSBTAT00000005684	ENSBTAT00000049743	ENSBTAT00000024557	ENSBTAT00000048771	ENSBTAT00000012786	ENSBTAT00000009678	ENSBTAT00000007923	ENSBTAT00000061611	ENSBTAT00000020240	ENSBTAT00000016385	ENSBTAT00000012261	ENSBTAT00000027527	ENSBTAT00000061079	ENSBTAT00000061451	ENSBTAT00000000474	ENSBTAT00000061016	ENSBTAT00000015606	ENSBTAT00000025237	ENSBTAT00000052912	ENSBTAT00000016862	ENSBTAT00000014594	ENSBTAT00000025240	ENSBTAT00000060981	ENSBTAT00000064000	ENSBTAT00000000533	ENSBTAT00000022482	ENSBTAT00000004727	ENSBTAT00000052102	ENSBTAT00000061053	ENSBTAT00000018632	ENSBTAT00000007229	ENSBTAT00000028060	ENSBTAT00000021230
bta-miR-450b	none	7.12981	1.33311	0.026959	0.0958336	1	1872	ENSBTAT00000006535	ENSBTAT00000019460	ENSBTAT00000030757	ENSBTAT00000006476	ENSBTAT00000065724	ENSBTAT00000013539	ENSBTAT00000018797	ENSBTAT00000049366	ENSBTAT00000022355	ENSBTAT00000002618	ENSBTAT00000009531	ENSBTAT00000009769	ENSBTAT00000013179	ENSBTAT00000025112	ENSBTAT00000049743	ENSBTAT00000023322	ENSBTAT00000002052	ENSBTAT00000010491	ENSBTAT00000023068	ENSBTAT00000012261	ENSBTAT00000027527	ENSBTAT00000007050	ENSBTAT00000025130	ENSBTAT00000061451	ENSBTAT00000061016	ENSBTAT00000014074	ENSBTAT00000061385	ENSBTAT00000002556	ENSBTAT00000055365	ENSBTAT00000023969	ENSBTAT00000056488	ENSBTAT00000013675	ENSBTAT00000000533	ENSBTAT00000019629	ENSBTAT00000012816	ENSBTAT00000066053	ENSBTAT00000049040	ENSBTAT00000012526	ENSBTAT00000001965	ENSBTAT00000061416	ENSBTAT00000000040	ENSBTAT00000049203
bta-miR-378b	none	3.89899	-2.37441	0.00349579	0.0183264	1	1501	ENSBTAT00000030504	ENSBTAT00000011327	ENSBTAT00000010757	ENSBTAT00000012351	ENSBTAT00000013435	ENSBTAT00000008030	ENSBTAT00000012345	ENSBTAT00000056280	ENSBTAT00000006476	ENSBTAT00000065678	ENSBTAT00000063373	ENSBTAT00000064027	ENSBTAT00000018791	ENSBTAT00000017452	ENSBTAT00000018797	ENSBTAT00000049366	ENSBTAT00000049158	ENSBTAT00000002618	ENSBTAT00000065187	ENSBTAT00000065118	ENSBTAT00000048410	ENSBTAT00000017582	ENSBTAT00000036838	ENSBTAT00000023322	ENSBTAT00000061611	ENSBTAT00000020240	ENSBTAT00000023709	ENSBTAT00000002548	ENSBTAT00000027527	ENSBTAT00000061451	ENSBTAT00000000474	ENSBTAT00000061016	ENSBTAT00000063961	ENSBTAT00000021928	ENSBTAT00000004317	ENSBTAT00000021534	ENSBTAT00000061596	ENSBTAT00000008209	ENSBTAT00000001508	ENSBTAT00000027333	ENSBTAT00000001189	ENSBTAT00000000533
bta-miR-149-5p	none	7.26281	-1.30068	0.00162677	0.0105648	1	4884	ENSBTAT00000066297	ENSBTAT00000049768	ENSBTAT00000011327	ENSBTAT00000010757	ENSBTAT00000012351	ENSBTAT00000019460	ENSBTAT00000048510	ENSBTAT00000013435	ENSBTAT00000039008	ENSBTAT00000063767	ENSBTAT00000056280	ENSBTAT00000003886	ENSBTAT00000012850	ENSBTAT00000036842	ENSBTAT00000020363	ENSBTAT00000013692	ENSBTAT00000064027	ENSBTAT00000049545	ENSBTAT00000009756	ENSBTAT00000001248	ENSBTAT00000017452	ENSBTAT00000028227	ENSBTAT00000063370	ENSBTAT00000028165	ENSBTAT00000023199	ENSBTAT00000049094	ENSBTAT00000022355	ENSBTAT00000016172	ENSBTAT00000009531	ENSBTAT00000001266	ENSBTAT00000013179	ENSBTAT00000031388	ENSBTAT00000035192	ENSBTAT00000037458	ENSBTAT00000007406	ENSBTAT00000061394	ENSBTAT00000036824	ENSBTAT00000021917	ENSBTAT00000002052	ENSBTAT00000003689	ENSBTAT00000061611	ENSBTAT00000020240
bta-miR-301a	http://www.targetscan.org/cgi-bin/mirgene.cgi?mirg=bta-miR-301a	2.986	2.82513	0.0190502	0.0749018	1	1362	ENSBTAT00000065270	ENSBTAT00000036842	ENSBTAT00000005543	ENSBTAT00000017452	ENSBTAT00000022355	ENSBTAT00000001266	ENSBTAT00000013179	ENSBTAT00000017582	ENSBTAT00000003726	ENSBTAT00000009678	ENSBTAT00000061611	ENSBTAT00000020240	ENSBTAT00000010491	ENSBTAT00000012503	ENSBTAT00000061451	ENSBTAT00000009677	ENSBTAT00000015606	ENSBTAT00000036982	ENSBTAT00000001508	ENSBTAT00000001513	ENSBTAT00000063788	ENSBTAT00000013675	ENSBTAT00000024009	ENSBTAT00000018432	ENSBTAT00000065179	ENSBTAT00000000533	ENSBTAT00000012816	ENSBTAT00000012526	ENSBTAT00000025431	ENSBTAT00000023803	ENSBTAT00000061228	ENSBTAT00000033028	ENSBTAT00000028278	ENSBTAT00000024729	ENSBTAT00000012182	ENSBTAT00000001281	ENSBTAT00000028778	ENSBTAT00000017794	ENSBTAT00000047639	ENSBTAT00000049292	ENSBTAT00000033876	ENSBTAT00000025506
bta-miR-2285k	none	10.0539	1.16461	0.00288511	0.0154368	1	181	ENSBTAT00000039008	ENSBTAT00000014253	ENSBTAT00000061451	ENSBTAT00000024190	ENSBTAT00000036982	ENSBTAT00000029830	ENSBTAT00000023881	ENSBTAT00000008733	ENSBTAT00000047737	ENSBTAT00000016878	ENSBTAT00000027449	ENSBTAT00000026055	ENSBTAT00000030463	ENSBTAT00000022647	ENSBTAT00000024713	ENSBTAT00000019112	ENSBTAT00000054446	ENSBTAT00000012029	ENSBTAT00000004757	ENSBTAT00000028221	ENSBTAT00000020129	ENSBTAT00000027019	ENSBTAT00000018917	ENSBTAT00000019352	ENSBTAT00000038612	ENSBTAT00000020806	ENSBTAT00000016358	ENSBTAT00000019866	ENSBTAT00000002166	ENSBTAT00000061194	ENSBTAT00000010303	ENSBTAT00000008672	ENSBTAT00000047161	ENSBTAT00000063976	ENSBTAT00000014591	ENSBTAT00000047710	ENSBTAT00000007268	ENSBTAT00000063544	ENSBTAT00000034881	ENSBTAT00000046426	ENSBTAT00000033991	ENSBTAT00000028151
bta-miR-433	http://www.targetscan.org/cgi-bin/mirgene.cgi?mirg=bta-miR-433	7.19091	-1.65153	0.00111162	0.00801296	1	1569	ENSBTAT00000011327	ENSBTAT00000019460	ENSBTAT00000013435	ENSBTAT00000012850	ENSBTAT00000036842	ENSBTAT00000034533	ENSBTAT00000052962	ENSBTAT00000061514	ENSBTAT00000061477	ENSBTAT00000003777	ENSBTAT00000022355	ENSBTAT00000020094	ENSBTAT00000025112	ENSBTAT00000048461	ENSBTAT00000017580	ENSBTAT00000012786	ENSBTAT00000004397	ENSBTAT00000021917	ENSBTAT00000016262	ENSBTAT00000003689	ENSBTAT00000061611	ENSBTAT00000020240	ENSBTAT00000010491	ENSBTAT00000056352	ENSBTAT00000019854	ENSBTAT00000023709	ENSBTAT00000027527	ENSBTAT00000061451	ENSBTAT00000017388	ENSBTAT00000024349	ENSBTAT00000001343	ENSBTAT00000065179	ENSBTAT00000023638	ENSBTAT00000020664	ENSBTAT00000022108	ENSBTAT00000004727	ENSBTAT00000054605	ENSBTAT00000001965	ENSBTAT00000047985	ENSBTAT00000027514	ENSBTAT00000028060	ENSBTAT00000011744
bta-miR-6524	none	4.34933	2.59557	0.00243551	0.0138904	1	576	ENSBTAT00000024876	ENSBTAT00000012850	ENSBTAT00000022355	ENSBTAT00000000474	ENSBTAT00000004317	ENSBTAT00000024349	ENSBTAT00000013304	ENSBTAT00000039910	ENSBTAT00000065179	ENSBTAT00000019629	ENSBTAT00000021204	ENSBTAT00000022481	ENSBTAT00000054608	ENSBTAT00000002972	ENSBTAT00000009791	ENSBTAT00000003991	ENSBTAT00000029830	ENSBTAT00000023881	ENSBTAT00000025708	ENSBTAT00000004272	ENSBTAT00000065341	ENSBTAT00000002067	ENSBTAT00000023273	ENSBTAT00000061161	ENSBTAT00000020406	ENSBTAT00000022456	ENSBTAT00000001846	ENSBTAT00000017473	ENSBTAT00000048851	ENSBTAT00000022002	ENSBTAT00000019282	ENSBTAT00000013701	ENSBTAT00000026452	ENSBTAT00000021390	ENSBTAT00000022902	ENSBTAT00000012210	ENSBTAT00000010311	ENSBTAT00000018395	ENSBTAT00000022647	ENSBTAT00000002589	ENSBTAT00000011175	ENSBTAT00000048966
bta-miR-378	http://www.targetscan.org/cgi-bin/mirgene.cgi?mirg=bta-miR-378	10.2073	-0.839056	0.00201868	0.0121825	1	2212	ENSBTAT00000004603	ENSBTAT00000052768	ENSBTAT00000012351	ENSBTAT00000019460	ENSBTAT00000012345	ENSBTAT00000012850	ENSBTAT00000003604	ENSBTAT00000036842	ENSBTAT00000034533	ENSBTAT00000049545	ENSBTAT00000028227	ENSBTAT00000061514	ENSBTAT00000011874	ENSBTAT00000001266	ENSBTAT00000002619	ENSBTAT00000025113	ENSBTAT00000065118	ENSBTAT00000031388	ENSBTAT00000022809	ENSBTAT00000002052	ENSBTAT00000061611	ENSBTAT00000020240	ENSBTAT00000019535	ENSBTAT00000002548	ENSBTAT00000027527	ENSBTAT00000061079	ENSBTAT00000061451	ENSBTAT00000063732	ENSBTAT00000061459	ENSBTAT00000009677	ENSBTAT00000017388	ENSBTAT00000063387	ENSBTAT00000001508	ENSBTAT00000024295	ENSBTAT00000008348	ENSBTAT00000048816	ENSBTAT00000065179	ENSBTAT00000003751	ENSBTAT00000063949	ENSBTAT00000003755	ENSBTAT00000021370	ENSBTAT00000019407
bta-miR-2454-3p	none	7.25436	-1.4313	0.0238373	0.0877417	1	4969	ENSBTAT00000004603	ENSBTAT00000000087	ENSBTAT00000064890	ENSBTAT00000011327	ENSBTAT00000012351	ENSBTAT00000019460	ENSBTAT00000048510	ENSBTAT00000013435	ENSBTAT00000014266	ENSBTAT00000012850	ENSBTAT00000031604	ENSBTAT00000009827	ENSBTAT00000024416	ENSBTAT00000052962	ENSBTAT00000055645	ENSBTAT00000009654	ENSBTAT00000065099	ENSBTAT00000031499	ENSBTAT00000001248	ENSBTAT00000018514	ENSBTAT00000017452	ENSBTAT00000028227	ENSBTAT00000005936	ENSBTAT00000061477	ENSBTAT00000011874	ENSBTAT00000027028	ENSBTAT00000003777	ENSBTAT00000022355	ENSBTAT00000016172	ENSBTAT00000013179	ENSBTAT00000013193	ENSBTAT00000000737	ENSBTAT00000021301	ENSBTAT00000025112	ENSBTAT00000061420	ENSBTAT00000018010	ENSBTAT00000061542	ENSBTAT00000048461	ENSBTAT00000005684	ENSBTAT00000035192	ENSBTAT00000007406	ENSBTAT00000061394
bta-miR-16b	http://www.targetscan.org/cgi-bin/mirgene.cgi?mirg=bta-miR-16b	11.9649	1.13975	0.00249605	0.0139296	1	3380	ENSBTAT00000011319	ENSBTAT00000011327	ENSBTAT00000024334	ENSBTAT00000012351	ENSBTAT00000013435	ENSBTAT00000003604	ENSBTAT00000036842	ENSBTAT00000031604	ENSBTAT00000013692	ENSBTAT00000011574	ENSBTAT00000006476	ENSBTAT00000009827	ENSBTAT00000049545	ENSBTAT00000017452	ENSBTAT00000018799	ENSBTAT00000028227	ENSBTAT00000022716	ENSBTAT00000000733	ENSBTAT00000023199	ENSBTAT00000022355	ENSBTAT00000066213	ENSBTAT00000002384	ENSBTAT00000013177	ENSBTAT00000061542	ENSBTAT00000049743	ENSBTAT00000035192	ENSBTAT00000007406	ENSBTAT00000017582	ENSBTAT00000061394	ENSBTAT00000036838	ENSBTAT00000009678	ENSBTAT00000002052	ENSBTAT00000015230	ENSBTAT00000061611	ENSBTAT00000020240	ENSBTAT00000056352	ENSBTAT00000019854	ENSBTAT00000023709	ENSBTAT00000012261	ENSBTAT00000000474	ENSBTAT00000024190	ENSBTAT00000028248
bta-let-7a-3p	none	9.25567	2.14854	8.43e-05	0.000875036	1	592	ENSBTAT00000006535	ENSBTAT00000006476	ENSBTAT00000018799	ENSBTAT00000061514	ENSBTAT00000022355	ENSBTAT00000002618	ENSBTAT00000003726	ENSBTAT00000002785	ENSBTAT00000024190	ENSBTAT00000014074	ENSBTAT00000001508	ENSBTAT00000023969	ENSBTAT00000013675	ENSBTAT00000015561	ENSBTAT00000019629	ENSBTAT00000022108	ENSBTAT00000024175	ENSBTAT00000022192	ENSBTAT00000061018	ENSBTAT00000023803	ENSBTAT00000061228	ENSBTAT00000033028	ENSBTAT00000025950	ENSBTAT00000009791	ENSBTAT00000055600	ENSBTAT00000028778	ENSBTAT00000047639	ENSBTAT00000002067	ENSBTAT00000011609	ENSBTAT00000047351	ENSBTAT00000020810	ENSBTAT00000017468	ENSBTAT00000006983	ENSBTAT00000050299	ENSBTAT00000013024	ENSBTAT00000063039	ENSBTAT00000047564	ENSBTAT00000031344	ENSBTAT00000003868	ENSBTAT00000008639	ENSBTAT00000029273	ENSBTAT00000005489
bta-miR-197	http://www.targetscan.org/cgi-bin/mirgene.cgi?mirg=bta-miR-197	11.8186	-1.14278	0.0260926	0.0946997	1	2468	ENSBTAT00000049620	ENSBTAT00000006535	ENSBTAT00000012351	ENSBTAT00000019460	ENSBTAT00000013435	ENSBTAT00000008030	ENSBTAT00000056280	ENSBTAT00000003886	ENSBTAT00000012850	ENSBTAT00000052885	ENSBTAT00000049545	ENSBTAT00000023199	ENSBTAT00000011874	ENSBTAT00000013179	ENSBTAT00000013177	ENSBTAT00000035192	ENSBTAT00000037458	ENSBTAT00000000842	ENSBTAT00000002052	ENSBTAT00000061611	ENSBTAT00000020240	ENSBTAT00000002548	ENSBTAT00000023068	ENSBTAT00000010692	ENSBTAT00000027527	ENSBTAT00000061526	ENSBTAT00000011391	ENSBTAT00000013751	ENSBTAT00000061451	ENSBTAT00000024190	ENSBTAT00000014960	ENSBTAT00000063732	ENSBTAT00000061459	ENSBTAT00000063961	ENSBTAT00000021928	ENSBTAT00000062923	ENSBTAT00000052579	ENSBTAT00000026411	ENSBTAT00000014074	ENSBTAT00000015606	ENSBTAT00000016862	ENSBTAT00000025240
bta-miR-19a	http://www.targetscan.org/cgi-bin/mirgene.cgi?mirg=bta-miR-19a	6.6077	1.30844	0.00485452	0.0231147	1	976	ENSBTAT00000036842	ENSBTAT00000022355	ENSBTAT00000002618	ENSBTAT00000013179	ENSBTAT00000021301	ENSBTAT00000009678	ENSBTAT00000061079	ENSBTAT00000061451	ENSBTAT00000061016	ENSBTAT00000017382	ENSBTAT00000015606	ENSBTAT00000023969	ENSBTAT00000056488	ENSBTAT00000013675	ENSBTAT00000024009	ENSBTAT00000036339	ENSBTAT00000065179	ENSBTAT00000023638	ENSBTAT00000015561	ENSBTAT00000019629	ENSBTAT00000012816	ENSBTAT00000066053	ENSBTAT00000022482	ENSBTAT00000052102	ENSBTAT00000012526	ENSBTAT00000022720	ENSBTAT00000014050	ENSBTAT00000049203	ENSBTAT00000055463	ENSBTAT00000061018	ENSBTAT00000048870	ENSBTAT00000023803	ENSBTAT00000004192	ENSBTAT00000010721	ENSBTAT00000066314	ENSBTAT00000040371	ENSBTAT00000009791	ENSBTAT00000022719	ENSBTAT00000001281	ENSBTAT00000003991	ENSBTAT00000028778	ENSBTAT00000052666
bta-miR-29d-3p	none	6.60186	2.09895	2.79e-05	0.000329445	1	1732	ENSBTAT00000049620	ENSBTAT00000011327	ENSBTAT00000022677	ENSBTAT00000012351	ENSBTAT00000024876	ENSBTAT00000055903	ENSBTAT00000063258	ENSBTAT00000006476	ENSBTAT00000028227	ENSBTAT00000005929	ENSBTAT00000005936	ENSBTAT00000018249	ENSBTAT00000061542	ENSBTAT00000035192	ENSBTAT00000024562	ENSBTAT00000003726	ENSBTAT00000002052	ENSBTAT00000011445	ENSBTAT00000061611	ENSBTAT00000020240	ENSBTAT00000010692	ENSBTAT00000012261	ENSBTAT00000027527	ENSBTAT00000013751	ENSBTAT00000061451	ENSBTAT00000000474	ENSBTAT00000009677	ENSBTAT00000014852	ENSBTAT00000049024	ENSBTAT00000063387	ENSBTAT00000013304	ENSBTAT00000001917	ENSBTAT00000012316	ENSBTAT00000012526	ENSBTAT00000061053	ENSBTAT00000031361	ENSBTAT00000000040	ENSBTAT00000022192	ENSBTAT00000027514	ENSBTAT00000061018	ENSBTAT00000031362	ENSBTAT00000005135
bta-miR-29c	http://www.targetscan.org/cgi-bin/mirgene.cgi?mirg=bta-miR-29c	8.90211	2.21734	2.59e-06	5.84e-05	1	1805	ENSBTAT00000049620	ENSBTAT00000022677	ENSBTAT00000012351	ENSBTAT00000013435	ENSBTAT00000055903	ENSBTAT00000012850	ENSBTAT00000063258	ENSBTAT00000006476	ENSBTAT00000018791	ENSBTAT00000028227	ENSBTAT00000005929	ENSBTAT00000005936	ENSBTAT00000018249	ENSBTAT00000061542	ENSBTAT00000035192	ENSBTAT00000024562	ENSBTAT00000003726	ENSBTAT00000002052	ENSBTAT00000011445	ENSBTAT00000061611	ENSBTAT00000020240	ENSBTAT00000010692	ENSBTAT00000027527	ENSBTAT00000013751	ENSBTAT00000000474	ENSBTAT00000009677	ENSBTAT00000049024	ENSBTAT00000063387	ENSBTAT00000013304	ENSBTAT00000015561	ENSBTAT00000001917	ENSBTAT00000012316	ENSBTAT00000012526	ENSBTAT00000061053	ENSBTAT00000031361	ENSBTAT00000000040	ENSBTAT00000022192	ENSBTAT00000027514	ENSBTAT00000061018	ENSBTAT00000005135	ENSBTAT00000011748	ENSBTAT00000003953
bta-miR-361	http://www.targetscan.org/cgi-bin/mirgene.cgi?mirg=bta-miR-361	12.1951	-0.303555	0.0235231	0.087417	1	988	ENSBTAT00000052281	ENSBTAT00000015780	ENSBTAT00000018791	ENSBTAT00000017452	ENSBTAT00000061514	ENSBTAT00000061477	ENSBTAT00000022355	ENSBTAT00000061542	ENSBTAT00000036838	ENSBTAT00000023336	ENSBTAT00000021917	ENSBTAT00000061611	ENSBTAT00000020240	ENSBTAT00000025130	ENSBTAT00000061451	ENSBTAT00000061016	ENSBTAT00000004317	ENSBTAT00000061596	ENSBTAT00000036972	ENSBTAT00000031701	ENSBTAT00000008348	ENSBTAT00000018191	ENSBTAT00000065179	ENSBTAT00000023638	ENSBTAT00000020668	ENSBTAT00000024175	ENSBTAT00000038788	ENSBTAT00000023314	ENSBTAT00000016043	ENSBTAT00000061228	ENSBTAT00000004192	ENSBTAT00000066314	ENSBTAT00000002972	ENSBTAT00000065740	ENSBTAT00000064517	ENSBTAT00000017605	ENSBTAT00000061475	ENSBTAT00000004431	ENSBTAT00000010098	ENSBTAT00000018637	ENSBTAT00000016529	ENSBTAT00000008728
bta-miR-1839	http://www.targetscan.org/cgi-bin/mirgene.cgi?mirg=bta-miR-1839	9.25696	0.945262	0.0138868	0.0585954	1	2310	ENSBTAT00000052281	ENSBTAT00000049620	ENSBTAT00000011319	ENSBTAT00000022677	ENSBTAT00000048510	ENSBTAT00000053437	ENSBTAT00000012850	ENSBTAT00000017452	ENSBTAT00000028227	ENSBTAT00000005929	ENSBTAT00000005936	ENSBTAT00000061514	ENSBTAT00000023199	ENSBTAT00000022355	ENSBTAT00000001096	ENSBTAT00000054796	ENSBTAT00000037458	ENSBTAT00000024557	ENSBTAT00000024562	ENSBTAT00000023336	ENSBTAT00000010491	ENSBTAT00000002548	ENSBTAT00000012503	ENSBTAT00000000474	ENSBTAT00000063961	ENSBTAT00000021928	ENSBTAT00000007547	ENSBTAT00000014074	ENSBTAT00000017388	ENSBTAT00000027333	ENSBTAT00000000463	ENSBTAT00000022108	ENSBTAT00000049041	ENSBTAT00000031361	ENSBTAT00000055950	ENSBTAT00000002169	ENSBTAT00000056863	ENSBTAT00000017266	ENSBTAT00000061018	ENSBTAT00000038788	ENSBTAT00000024773	ENSBTAT00000010116
bta-miR-365-5p	http://www.targetscan.org/cgi-bin/mirgene.cgi?mirg=bta-miR-365-5p	6.8305	-1.86245	1.25e-05	0.000179514	1	2385	ENSBTAT00000019460	ENSBTAT00000002760	ENSBTAT00000012345	ENSBTAT00000012850	ENSBTAT00000003604	ENSBTAT00000031604	ENSBTAT00000013692	ENSBTAT00000008008	ENSBTAT00000052962	ENSBTAT00000055645	ENSBTAT00000049431	ENSBTAT00000017452	ENSBTAT00000023199	ENSBTAT00000018249	ENSBTAT00000022355	ENSBTAT00000018411	ENSBTAT00000009531	ENSBTAT00000013177	ENSBTAT00000054796	ENSBTAT00000035192	ENSBTAT00000002052	ENSBTAT00000004650	ENSBTAT00000061611	ENSBTAT00000020240	ENSBTAT00000002549	ENSBTAT00000002548	ENSBTAT00000002785	ENSBTAT00000010692	ENSBTAT00000027527	ENSBTAT00000013751	ENSBTAT00000061451	ENSBTAT00000000474	ENSBTAT00000064846	ENSBTAT00000063732	ENSBTAT00000061459	ENSBTAT00000061016	ENSBTAT00000017388	ENSBTAT00000061385	ENSBTAT00000015606	ENSBTAT00000001508	ENSBTAT00000064460	ENSBTAT00000036805
bta-miR-375	http://www.targetscan.org/cgi-bin/mirgene.cgi?mirg=bta-miR-375	14.7529	-1.31257	0.0021768	0.0129858	1	2381	ENSBTAT00000052281	ENSBTAT00000052768	ENSBTAT00000022677	ENSBTAT00000019460	ENSBTAT00000024876	ENSBTAT00000013692	ENSBTAT00000014656	ENSBTAT00000049545	ENSBTAT00000001248	ENSBTAT00000018791	ENSBTAT00000017452	ENSBTAT00000061477	ENSBTAT00000023199	ENSBTAT00000022355	ENSBTAT00000002618	ENSBTAT00000065187	ENSBTAT00000009769	ENSBTAT00000013179	ENSBTAT00000000737	ENSBTAT00000018041	ENSBTAT00000049743	ENSBTAT00000037458	ENSBTAT00000007406	ENSBTAT00000061394	ENSBTAT00000036838	ENSBTAT00000023336	ENSBTAT00000009678	ENSBTAT00000011445	ENSBTAT00000004650	ENSBTAT00000061611	ENSBTAT00000020240	ENSBTAT00000012030	ENSBTAT00000012503	ENSBTAT00000027527	ENSBTAT00000011391	ENSBTAT00000025130	ENSBTAT00000061451	ENSBTAT00000000474	ENSBTAT00000063732	ENSBTAT00000061459	ENSBTAT00000061016	ENSBTAT00000015606
bta-miR-320b	http://www.targetscan.org/cgi-bin/mirgene.cgi?mirg=bta-miR-320b	2.90984	-2.3983	0.0144519	0.0602473	1	3004	ENSBTAT00000056197	ENSBTAT00000039008	ENSBTAT00000009827	ENSBTAT00000024416	ENSBTAT00000031499	ENSBTAT00000001248	ENSBTAT00000017452	ENSBTAT00000028227	ENSBTAT00000061514	ENSBTAT00000027028	ENSBTAT00000016172	ENSBTAT00000021218	ENSBTAT00000002618	ENSBTAT00000009531	ENSBTAT00000002384	ENSBTAT00000009769	ENSBTAT00000001099	ENSBTAT00000061542	ENSBTAT00000019570	ENSBTAT00000020621	ENSBTAT00000003689	ENSBTAT00000015235	ENSBTAT00000018688	ENSBTAT00000002549	ENSBTAT00000002548	ENSBTAT00000010692	ENSBTAT00000027527	ENSBTAT00000024637	ENSBTAT00000061451	ENSBTAT00000035859	ENSBTAT00000063732	ENSBTAT00000061459	ENSBTAT00000061016	ENSBTAT00000063961	ENSBTAT00000021928	ENSBTAT00000052579	ENSBTAT00000026411	ENSBTAT00000009677	ENSBTAT00000011412	ENSBTAT00000014852	ENSBTAT00000063387	ENSBTAT00000023969
bta-miR-24-3p	http://www.targetscan.org/cgi-bin/mirgene.cgi?mirg=bta-miR-24-3p	16.6458	0.927864	0.00167926	0.0107597	1	3383	ENSBTAT00000011327	ENSBTAT00000006535	ENSBTAT00000013435	ENSBTAT00000014266	ENSBTAT00000019467	ENSBTAT00000056280	ENSBTAT00000003886	ENSBTAT00000012850	ENSBTAT00000013692	ENSBTAT00000001248	ENSBTAT00000017452	ENSBTAT00000028227	ENSBTAT00000016172	ENSBTAT00000021218	ENSBTAT00000009531	ENSBTAT00000036824	ENSBTAT00000011197	ENSBTAT00000004397	ENSBTAT00000021917	ENSBTAT00000002052	ENSBTAT00000054109	ENSBTAT00000003689	ENSBTAT00000007923	ENSBTAT00000061611	ENSBTAT00000020240	ENSBTAT00000056352	ENSBTAT00000019854	ENSBTAT00000023709	ENSBTAT00000018286	ENSBTAT00000002548	ENSBTAT00000061451	ENSBTAT00000063732	ENSBTAT00000061459	ENSBTAT00000034238	ENSBTAT00000052579	ENSBTAT00000017382	ENSBTAT00000015606	ENSBTAT00000002553	ENSBTAT00000013675	ENSBTAT00000025240	ENSBTAT00000018191	ENSBTAT00000020664
bta-miR-486	http://www.targetscan.org/cgi-bin/mirgene.cgi?mirg=bta-miR-486	18.0162	-1.74455	0.00648107	0.0289972	1	830	ENSBTAT00000022677	ENSBTAT00000028227	ENSBTAT00000009531	ENSBTAT00000009769	ENSBTAT00000017858	ENSBTAT00000061611	ENSBTAT00000020240	ENSBTAT00000002549	ENSBTAT00000011391	ENSBTAT00000061451	ENSBTAT00000014074	ENSBTAT00000001189	ENSBTAT00000000744	ENSBTAT00000066053	ENSBTAT00000022108	ENSBTAT00000018632	ENSBTAT00000009791	ENSBTAT00000009611	ENSBTAT00000054286	ENSBTAT00000022125	ENSBTAT00000000860	ENSBTAT00000017605	ENSBTAT00000039812	ENSBTAT00000011608	ENSBTAT00000027936	ENSBTAT00000015359	ENSBTAT00000036878	ENSBTAT00000010614	ENSBTAT00000063481	ENSBTAT00000053810	ENSBTAT00000049486	ENSBTAT00000061208	ENSBTAT00000003862	ENSBTAT00000004156	ENSBTAT00000015433	ENSBTAT00000003828	ENSBTAT00000063272	ENSBTAT00000025471	ENSBTAT00000026053	ENSBTAT00000011408	ENSBTAT00000010106	ENSBTAT00000065400
bta-miR-192	http://www.targetscan.org/cgi-bin/mirgene.cgi?mirg=bta-miR-192	14.1233	1.1006	0.000951226	0.00715487	1	271	ENSBTAT00000065270	ENSBTAT00000002760	ENSBTAT00000001248	ENSBTAT00000061118	ENSBTAT00000014960	ENSBTAT00000008209	ENSBTAT00000055463	ENSBTAT00000061018	ENSBTAT00000054608	ENSBTAT00000009791	ENSBTAT00000027820	ENSBTAT00000052006	ENSBTAT00000008728	ENSBTAT00000000244	ENSBTAT00000032609	ENSBTAT00000022455	ENSBTAT00000005313	ENSBTAT00000022773	ENSBTAT00000020061	ENSBTAT00000019112	ENSBTAT00000008812	ENSBTAT00000012029	ENSBTAT00000061407	ENSBTAT00000023426	ENSBTAT00000047860	ENSBTAT00000023725	ENSBTAT00000007477	ENSBTAT00000021310	ENSBTAT00000018938	ENSBTAT00000000788	ENSBTAT00000064206	ENSBTAT00000019182	ENSBTAT00000022698	ENSBTAT00000054576	ENSBTAT00000014932	ENSBTAT00000023397	ENSBTAT00000065164	ENSBTAT00000005868	ENSBTAT00000018160	ENSBTAT00000056323	ENSBTAT00000029173	ENSBTAT00000027190
bta-miR-127	http://www.targetscan.org/cgi-bin/mirgene.cgi?mirg=bta-miR-127	6.57923	-1.0655	0.00108605	0.00793885	1	844	ENSBTAT00000011319	ENSBTAT00000011327	ENSBTAT00000012850	ENSBTAT00000049493	ENSBTAT00000001248	ENSBTAT00000000139	ENSBTAT00000000733	ENSBTAT00000061514	ENSBTAT00000002618	ENSBTAT00000065187	ENSBTAT00000004650	ENSBTAT00000002548	ENSBTAT00000027527	ENSBTAT00000010434	ENSBTAT00000028438	ENSBTAT00000061451	ENSBTAT00000049347	ENSBTAT00000018432	ENSBTAT00000011745	ENSBTAT00000001917	ENSBTAT00000061018	ENSBTAT00000000793	ENSBTAT00000048985	ENSBTAT00000039849	ENSBTAT00000038859	ENSBTAT00000008847	ENSBTAT00000018325	ENSBTAT00000052841	ENSBTAT00000015513	ENSBTAT00000008728	ENSBTAT00000002932	ENSBTAT00000020510	ENSBTAT00000009229	ENSBTAT00000009103	ENSBTAT00000061161	ENSBTAT00000001130	ENSBTAT00000024149	ENSBTAT00000005830	ENSBTAT00000064796	ENSBTAT00000009405	ENSBTAT00000008831	ENSBTAT00000003283
bta-miR-139	http://www.targetscan.org/cgi-bin/mirgene.cgi?mirg=bta-miR-139	10.4275	-1.01929	0.000175386	0.00168566	1	964	ENSBTAT00000006535	ENSBTAT00000063767	ENSBTAT00000011364	ENSBTAT00000036842	ENSBTAT00000034533	ENSBTAT00000061514	ENSBTAT00000061477	ENSBTAT00000021218	ENSBTAT00000010856	ENSBTAT00000016262	ENSBTAT00000023068	ENSBTAT00000004648	ENSBTAT00000027527	ENSBTAT00000000474	ENSBTAT00000014074	ENSBTAT00000013675	ENSBTAT00000000744	ENSBTAT00000011658	ENSBTAT00000029156	ENSBTAT00000061228	ENSBTAT00000048986	ENSBTAT00000025950	ENSBTAT00000005462	ENSBTAT00000021955	ENSBTAT00000025476	ENSBTAT00000038859	ENSBTAT00000033872	ENSBTAT00000016529	ENSBTAT00000002067	ENSBTAT00000011609	ENSBTAT00000008728	ENSBTAT00000063012	ENSBTAT00000005692	ENSBTAT00000018630	ENSBTAT00000029363	ENSBTAT00000026377	ENSBTAT00000054718	ENSBTAT00000001846	ENSBTAT00000049153	ENSBTAT00000049169	ENSBTAT00000009178	ENSBTAT00000054952
bta-miR-26a	http://www.targetscan.org/cgi-bin/mirgene.cgi?mirg=bta-miR-26a	13.9383	1.64073	9.9e-09	6.42e-07	1	754	ENSBTAT00000015780	ENSBTAT00000010757	ENSBTAT00000006476	ENSBTAT00000017452	ENSBTAT00000022355	ENSBTAT00000002618	ENSBTAT00000009769	ENSBTAT00000015375	ENSBTAT00000005684	ENSBTAT00000037458	ENSBTAT00000007406	ENSBTAT00000036838	ENSBTAT00000022809	ENSBTAT00000002052	ENSBTAT00000061611	ENSBTAT00000020240	ENSBTAT00000010491	ENSBTAT00000061079	ENSBTAT00000025130	ENSBTAT00000061451	ENSBTAT00000063961	ENSBTAT00000021928	ENSBTAT00000062923	ENSBTAT00000052579	ENSBTAT00000017382	ENSBTAT00000002682	ENSBTAT00000000533	ENSBTAT00000003751	ENSBTAT00000022108	ENSBTAT00000061018	ENSBTAT00000003953	ENSBTAT00000049751	ENSBTAT00000020547	ENSBTAT00000033876	ENSBTAT00000025708	ENSBTAT00000014562	ENSBTAT00000061475	ENSBTAT00000038859	ENSBTAT00000008847	ENSBTAT00000023595	ENSBTAT00000010843	ENSBTAT00000018639
bta-miR-10b	http://www.targetscan.org/cgi-bin/mirgene.cgi?mirg=bta-miR-10b	14.1075	-0.67003	0.00855202	0.0370136	1	526	ENSBTAT00000012850	ENSBTAT00000017452	ENSBTAT00000003777	ENSBTAT00000048461	ENSBTAT00000036838	ENSBTAT00000003726	ENSBTAT00000061451	ENSBTAT00000065179	ENSBTAT00000023638	ENSBTAT00000061228	ENSBTAT00000065595	ENSBTAT00000028792	ENSBTAT00000020547	ENSBTAT00000064907	ENSBTAT00000004272	ENSBTAT00000065341	ENSBTAT00000011609	ENSBTAT00000033863	ENSBTAT00000017493	ENSBTAT00000000244	ENSBTAT00000013637	ENSBTAT00000032609	ENSBTAT00000061208	ENSBTAT00000018305	ENSBTAT00000012210	ENSBTAT00000018761	ENSBTAT00000025969	ENSBTAT00000025574	ENSBTAT00000052191	ENSBTAT00000026725	ENSBTAT00000011175	ENSBTAT00000048966	ENSBTAT00000048374	ENSBTAT00000061112	ENSBTAT00000049397	ENSBTAT00000027852	ENSBTAT00000012029	ENSBTAT00000002652	ENSBTAT00000061612	ENSBTAT00000026928	ENSBTAT00000061103	ENSBTAT00000023725
bta-miR-199a-3p	http://www.targetscan.org/cgi-bin/mirgene.cgi?mirg=bta-miR-199a-3p	13.3413	0.803186	0.0235807	0.087417	1	1044	ENSBTAT00000013435	ENSBTAT00000063258	ENSBTAT00000061514	ENSBTAT00000011687	ENSBTAT00000017582	ENSBTAT00000004397	ENSBTAT00000016262	ENSBTAT00000061611	ENSBTAT00000020240	ENSBTAT00000065508	ENSBTAT00000014074	ENSBTAT00000009677	ENSBTAT00000022129	ENSBTAT00000017388	ENSBTAT00000063387	ENSBTAT00000000533	ENSBTAT00000061189	ENSBTAT00000017269	ENSBTAT00000055467	ENSBTAT00000028060	ENSBTAT00000061221	ENSBTAT00000066314	ENSBTAT00000040371	ENSBTAT00000028278	ENSBTAT00000001281	ENSBTAT00000021955	ENSBTAT00000002223	ENSBTAT00000029830	ENSBTAT00000017794	ENSBTAT00000039849	ENSBTAT00000017605	ENSBTAT00000018325	ENSBTAT00000004431	ENSBTAT00000001325	ENSBTAT00000011608	ENSBTAT00000027936	ENSBTAT00000008728	ENSBTAT00000047351	ENSBTAT00000009231	ENSBTAT00000018438	ENSBTAT00000061161	ENSBTAT00000061245
bta-miR-365-3p	http://www.targetscan.org/cgi-bin/mirgene.cgi?mirg=bta-miR-365-3p	11.0184	-1.71559	1.8e-05	0.000239425	1	399	ENSBTAT00000000737	ENSBTAT00000017582	ENSBTAT00000061611	ENSBTAT00000020240	ENSBTAT00000048816	ENSBTAT00000019954	ENSBTAT00000061228	ENSBTAT00000025371	ENSBTAT00000050568	ENSBTAT00000063189	ENSBTAT00000061569	ENSBTAT00000061305	ENSBTAT00000014275	ENSBTAT00000065879	ENSBTAT00000021259	ENSBTAT00000007876	ENSBTAT00000003986	ENSBTAT00000008812	ENSBTAT00000064387	ENSBTAT00000061103	ENSBTAT00000013808	ENSBTAT00000061104	ENSBTAT00000055220	ENSBTAT00000028159	ENSBTAT00000052671	ENSBTAT00000000849	ENSBTAT00000035734	ENSBTAT00000018938	ENSBTAT00000019537	ENSBTAT00000013601	ENSBTAT00000019182	ENSBTAT00000013622	ENSBTAT00000031479	ENSBTAT00000024272	ENSBTAT00000065456	ENSBTAT00000020964	ENSBTAT00000003798	ENSBTAT00000017701	ENSBTAT00000017697	ENSBTAT00000054334	ENSBTAT00000026827	ENSBTAT00000008139
bta-miR-2284x	http://www.targetscan.org/cgi-bin/mirgene.cgi?mirg=bta-miR-2284x	11.1542	-0.987005	0.000323783	0.00294813	1	1180	ENSBTAT00000006535	ENSBTAT00000012345	ENSBTAT00000012850	ENSBTAT00000003604	ENSBTAT00000019613	ENSBTAT00000005936	ENSBTAT00000061477	ENSBTAT00000022355	ENSBTAT00000018411	ENSBTAT00000002618	ENSBTAT00000065187	ENSBTAT00000002384	ENSBTAT00000000737	ENSBTAT00000021099	ENSBTAT00000061542	ENSBTAT00000049743	ENSBTAT00000017582	ENSBTAT00000036838	ENSBTAT00000024562	ENSBTAT00000016262	ENSBTAT00000002052	ENSBTAT00000061611	ENSBTAT00000020240	ENSBTAT00000002548	ENSBTAT00000025130	ENSBTAT00000061451	ENSBTAT00000000474	ENSBTAT00000035859	ENSBTAT00000014074	ENSBTAT00000055365	ENSBTAT00000023969	ENSBTAT00000056488	ENSBTAT00000000533	ENSBTAT00000001917	ENSBTAT00000032665	ENSBTAT00000011658	ENSBTAT00000061189	ENSBTAT00000061018	ENSBTAT00000038788	ENSBTAT00000021981	ENSBTAT00000065595	ENSBTAT00000019998
bta-miR-885	http://www.targetscan.org/cgi-bin/mirgene.cgi?mirg=bta-miR-885	10.4654	-2.22951	3.37e-05	0.000388489	1	333	ENSBTAT00000061514	ENSBTAT00000022355	ENSBTAT00000007406	ENSBTAT00000061079	ENSBTAT00000061451	ENSBTAT00000025431	ENSBTAT00000049639	ENSBTAT00000021955	ENSBTAT00000001155	ENSBTAT00000011609	ENSBTAT00000008728	ENSBTAT00000029827	ENSBTAT00000002753	ENSBTAT00000053481	ENSBTAT00000021390	ENSBTAT00000015687	ENSBTAT00000063272	ENSBTAT00000025471	ENSBTAT00000061171	ENSBTAT00000016277	ENSBTAT00000008129	ENSBTAT00000034095	ENSBTAT00000015439	ENSBTAT00000024713	ENSBTAT00000061112	ENSBTAT00000028652	ENSBTAT00000013589	ENSBTAT00000009579	ENSBTAT00000010864	ENSBTAT00000040101	ENSBTAT00000039724	ENSBTAT00000009250	ENSBTAT00000009870	ENSBTAT00000016349	ENSBTAT00000013316	ENSBTAT00000025055	ENSBTAT00000025854	ENSBTAT00000018689	ENSBTAT00000065917	ENSBTAT00000040242	ENSBTAT00000022701	ENSBTAT00000016677
bta-miR-2284aa	none	11.1023	1.00982	0.00196842	0.0120189	1	2247	ENSBTAT00000015780	ENSBTAT00000006535	ENSBTAT00000013435	ENSBTAT00000024876	ENSBTAT00000053437	ENSBTAT00000013871	ENSBTAT00000008030	ENSBTAT00000012345	ENSBTAT00000056280	ENSBTAT00000052962	ENSBTAT00000055645	ENSBTAT00000013539	ENSBTAT00000007661	ENSBTAT00000057151	ENSBTAT00000027028	ENSBTAT00000003777	ENSBTAT00000022355	ENSBTAT00000018411	ENSBTAT00000066213	ENSBTAT00000025112	ENSBTAT00000065118	ENSBTAT00000049563	ENSBTAT00000008688	ENSBTAT00000049743	ENSBTAT00000017582	ENSBTAT00000036838	ENSBTAT00000017858	ENSBTAT00000020621	ENSBTAT00000016262	ENSBTAT00000009678	ENSBTAT00000061611	ENSBTAT00000020240	ENSBTAT00000002548	ENSBTAT00000002785	ENSBTAT00000027527	ENSBTAT00000013751	ENSBTAT00000025130	ENSBTAT00000061451	ENSBTAT00000061016	ENSBTAT00000063961	ENSBTAT00000021928	ENSBTAT00000004317
bta-let-7g	http://www.targetscan.org/cgi-bin/mirgene.cgi?mirg=bta-let-7g	14.3873	1.652	1.22e-07	5.78e-06	1	1983	ENSBTAT00000006535	ENSBTAT00000048510	ENSBTAT00000013435	ENSBTAT00000053437	ENSBTAT00000036842	ENSBTAT00000014656	ENSBTAT00000009827	ENSBTAT00000017452	ENSBTAT00000061514	ENSBTAT00000022355	ENSBTAT00000021218	ENSBTAT00000020094	ENSBTAT00000009769	ENSBTAT00000037458	ENSBTAT00000024557	ENSBTAT00000004397	ENSBTAT00000016262	ENSBTAT00000002052	ENSBTAT00000011445	ENSBTAT00000015230	ENSBTAT00000061611	ENSBTAT00000020240	ENSBTAT00000056352	ENSBTAT00000019854	ENSBTAT00000002549	ENSBTAT00000002548	ENSBTAT00000024637	ENSBTAT00000025130	ENSBTAT00000061451	ENSBTAT00000064846	ENSBTAT00000017388	ENSBTAT00000061596	ENSBTAT00000008209	ENSBTAT00000063387	ENSBTAT00000004319	ENSBTAT00000014594	ENSBTAT00000064460	ENSBTAT00000036805	ENSBTAT00000019954	ENSBTAT00000019629	ENSBTAT00000031361	ENSBTAT00000056863
bta-miR-6120-3p	none	6.54865	0.824129	0.0149423	0.061548	1	1506	ENSBTAT00000049620	ENSBTAT00000010757	ENSBTAT00000048510	ENSBTAT00000014266	ENSBTAT00000012850	ENSBTAT00000017452	ENSBTAT00000018411	ENSBTAT00000002618	ENSBTAT00000065187	ENSBTAT00000001096	ENSBTAT00000013177	ENSBTAT00000031388	ENSBTAT00000035192	ENSBTAT00000023336	ENSBTAT00000011445	ENSBTAT00000061611	ENSBTAT00000020240	ENSBTAT00000024253	ENSBTAT00000027448	ENSBTAT00000063387	ENSBTAT00000001343	ENSBTAT00000024295	ENSBTAT00000013675	ENSBTAT00000064460	ENSBTAT00000036805	ENSBTAT00000065179	ENSBTAT00000000744	ENSBTAT00000019629	ENSBTAT00000011745	ENSBTAT00000012775	ENSBTAT00000022108	ENSBTAT00000024175	ENSBTAT00000065223	ENSBTAT00000032645	ENSBTAT00000020221	ENSBTAT00000003342	ENSBTAT00000006513	ENSBTAT00000055950	ENSBTAT00000002169	ENSBTAT00000014050	ENSBTAT00000061018	ENSBTAT00000038788
bta-miR-129-3p	http://www.targetscan.org/cgi-bin/mirgene.cgi?mirg=bta-miR-129-3p	3.59393	-2.37399	0.0124805	0.0530933	1	757	ENSBTAT00000000733	ENSBTAT00000003777	ENSBTAT00000001096	ENSBTAT00000024562	ENSBTAT00000000842	ENSBTAT00000002052	ENSBTAT00000003689	ENSBTAT00000061611	ENSBTAT00000020240	ENSBTAT00000019535	ENSBTAT00000002548	ENSBTAT00000000474	ENSBTAT00000064846	ENSBTAT00000014074	ENSBTAT00000017388	ENSBTAT00000065179	ENSBTAT00000020664	ENSBTAT00000032665	ENSBTAT00000061274	ENSBTAT00000010116	ENSBTAT00000009791	ENSBTAT00000007834	ENSBTAT00000017794	ENSBTAT00000025877	ENSBTAT00000047900	ENSBTAT00000011993	ENSBTAT00000008728	ENSBTAT00000022459	ENSBTAT00000027953	ENSBTAT00000061549	ENSBTAT00000007196	ENSBTAT00000015359	ENSBTAT00000027119	ENSBTAT00000009103	ENSBTAT00000061161	ENSBTAT00000001130	ENSBTAT00000006190	ENSBTAT00000053102	ENSBTAT00000008444	ENSBTAT00000003653	ENSBTAT00000064291	ENSBTAT00000001821
bta-miR-130a	http://www.targetscan.org/cgi-bin/mirgene.cgi?mirg=bta-miR-130a	6.27714	0.961766	0.0263221	0.0948693	1	678	ENSBTAT00000015780	ENSBTAT00000036842	ENSBTAT00000022355	ENSBTAT00000017582	ENSBTAT00000036838	ENSBTAT00000023336	ENSBTAT00000009678	ENSBTAT00000061611	ENSBTAT00000020240	ENSBTAT00000013751	ENSBTAT00000061451	ENSBTAT00000009677	ENSBTAT00000012816	ENSBTAT00000061189	ENSBTAT00000038788	ENSBTAT00000025431	ENSBTAT00000021981	ENSBTAT00000023803	ENSBTAT00000061228	ENSBTAT00000066314	ENSBTAT00000040371	ENSBTAT00000000986	ENSBTAT00000014704	ENSBTAT00000024729	ENSBTAT00000003991	ENSBTAT00000025506	ENSBTAT00000025476	ENSBTAT00000063222	ENSBTAT00000020387	ENSBTAT00000029841	ENSBTAT00000021518	ENSBTAT00000018630	ENSBTAT00000019038	ENSBTAT00000002006	ENSBTAT00000049669	ENSBTAT00000017473	ENSBTAT00000033461	ENSBTAT00000006190	ENSBTAT00000004156	ENSBTAT00000023197	ENSBTAT00000026452	ENSBTAT00000006572
bta-miR-218	http://www.targetscan.org/cgi-bin/mirgene.cgi?mirg=bta-miR-218	7.83939	2.16076	1.58e-07	6.83e-06	1	1627	ENSBTAT00000006535	ENSBTAT00000010757	ENSBTAT00000063767	ENSBTAT00000012850	ENSBTAT00000014656	ENSBTAT00000006476	ENSBTAT00000065678	ENSBTAT00000063373	ENSBTAT00000064027	ENSBTAT00000003777	ENSBTAT00000001266	ENSBTAT00000000737	ENSBTAT00000021301	ENSBTAT00000048411	ENSBTAT00000061542	ENSBTAT00000005684	ENSBTAT00000023336	ENSBTAT00000017858	ENSBTAT00000012786	ENSBTAT00000009678	ENSBTAT00000061611	ENSBTAT00000020240	ENSBTAT00000010491	ENSBTAT00000023709	ENSBTAT00000018688	ENSBTAT00000027448	ENSBTAT00000002549	ENSBTAT00000002548	ENSBTAT00000002785	ENSBTAT00000004648	ENSBTAT00000061451	ENSBTAT00000061459	ENSBTAT00000009677	ENSBTAT00000000700	ENSBTAT00000017388	ENSBTAT00000061385	ENSBTAT00000002556	ENSBTAT00000024349	ENSBTAT00000064460	ENSBTAT00000036805	ENSBTAT00000064503	ENSBTAT00000048816
bta-miR-7	http://www.targetscan.org/cgi-bin/mirgene.cgi?mirg=bta-miR-7	9.73538	1.32054	9.94e-08	5.16e-06	1	2721	ENSBTAT00000052768	ENSBTAT00000049620	ENSBTAT00000012850	ENSBTAT00000003604	ENSBTAT00000036842	ENSBTAT00000031604	ENSBTAT00000001248	ENSBTAT00000017452	ENSBTAT00000049158	ENSBTAT00000027028	ENSBTAT00000003777	ENSBTAT00000022355	ENSBTAT00000020094	ENSBTAT00000001266	ENSBTAT00000066213	ENSBTAT00000025112	ENSBTAT00000048411	ENSBTAT00000048410	ENSBTAT00000048408	ENSBTAT00000049743	ENSBTAT00000006705	ENSBTAT00000048771	ENSBTAT00000022809	ENSBTAT00000016262	ENSBTAT00000011445	ENSBTAT00000061611	ENSBTAT00000020240	ENSBTAT00000002548	ENSBTAT00000027527	ENSBTAT00000061079	ENSBTAT00000061451	ENSBTAT00000000474	ENSBTAT00000061459	ENSBTAT00000034238	ENSBTAT00000048677	ENSBTAT00000017388	ENSBTAT00000000734	ENSBTAT00000001189	ENSBTAT00000048816	ENSBTAT00000019954	ENSBTAT00000021370	ENSBTAT00000000744
bta-miR-485	http://www.targetscan.org/cgi-bin/mirgene.cgi?mirg=bta-miR-485	5.47424	-2.23762	9.13e-08	5.16e-06	1	4611	ENSBTAT00000049620	ENSBTAT00000019460	ENSBTAT00000048510	ENSBTAT00000011364	ENSBTAT00000026747	ENSBTAT00000014266	ENSBTAT00000012850	ENSBTAT00000036842	ENSBTAT00000009827	ENSBTAT00000024416	ENSBTAT00000049545	ENSBTAT00000031499	ENSBTAT00000009756	ENSBTAT00000001248	ENSBTAT00000017452	ENSBTAT00000018799	ENSBTAT00000005936	ENSBTAT00000063370	ENSBTAT00000023199	ENSBTAT00000011874	ENSBTAT00000003777	ENSBTAT00000022355	ENSBTAT00000021218	ENSBTAT00000011697	ENSBTAT00000013179	ENSBTAT00000013177	ENSBTAT00000015375	ENSBTAT00000018417	ENSBTAT00000035192	ENSBTAT00000037458	ENSBTAT00000036838	ENSBTAT00000024557	ENSBTAT00000023336	ENSBTAT00000003726	ENSBTAT00000009678	ENSBTAT00000002052	ENSBTAT00000003689	ENSBTAT00000007923	ENSBTAT00000015230	ENSBTAT00000015235	ENSBTAT00000061611	ENSBTAT00000020240
bta-miR-182	http://www.targetscan.org/cgi-bin/mirgene.cgi?mirg=bta-miR-182	5.89461	1.25424	0.00472935	0.0229395	1	2128	ENSBTAT00000013435	ENSBTAT00000065270	ENSBTAT00000014266	ENSBTAT00000012850	ENSBTAT00000065678	ENSBTAT00000063373	ENSBTAT00000064027	ENSBTAT00000017452	ENSBTAT00000061514	ENSBTAT00000011874	ENSBTAT00000018249	ENSBTAT00000027028	ENSBTAT00000022355	ENSBTAT00000018411	ENSBTAT00000061542	ENSBTAT00000018041	ENSBTAT00000035192	ENSBTAT00000020621	ENSBTAT00000016262	ENSBTAT00000004650	ENSBTAT00000024253	ENSBTAT00000002548	ENSBTAT00000065508	ENSBTAT00000027527	ENSBTAT00000038407	ENSBTAT00000061079	ENSBTAT00000061526	ENSBTAT00000063028	ENSBTAT00000013751	ENSBTAT00000025130	ENSBTAT00000061451	ENSBTAT00000013884	ENSBTAT00000004317	ENSBTAT00000053818	ENSBTAT00000002682	ENSBTAT00000001508	ENSBTAT00000001189	ENSBTAT00000018191	ENSBTAT00000065641	ENSBTAT00000019629	ENSBTAT00000022108	ENSBTAT00000024175
bta-miR-27a-3p	http://www.targetscan.org/cgi-bin/mirgene.cgi?mirg=bta-miR-27a-3p	13.5305	1.16105	0.00279551	0.0151132	1	1802	ENSBTAT00000049620	ENSBTAT00000006535	ENSBTAT00000055903	ENSBTAT00000012850	ENSBTAT00000013692	ENSBTAT00000014656	ENSBTAT00000006476	ENSBTAT00000065678	ENSBTAT00000063373	ENSBTAT00000064027	ENSBTAT00000001248	ENSBTAT00000061514	ENSBTAT00000003777	ENSBTAT00000022355	ENSBTAT00000002618	ENSBTAT00000065187	ENSBTAT00000009531	ENSBTAT00000013179	ENSBTAT00000015375	ENSBTAT00000036838	ENSBTAT00000015235	ENSBTAT00000023709	ENSBTAT00000023068	ENSBTAT00000027527	ENSBTAT00000038407	ENSBTAT00000061079	ENSBTAT00000013751	ENSBTAT00000061451	ENSBTAT00000000474	ENSBTAT00000061016	ENSBTAT00000040362	ENSBTAT00000014594	ENSBTAT00000024295	ENSBTAT00000023969	ENSBTAT00000056488	ENSBTAT00000008348	ENSBTAT00000000744	ENSBTAT00000001917	ENSBTAT00000016503	ENSBTAT00000065444	ENSBTAT00000061189	ENSBTAT00000016835
bta-miR-17-3p	http://www.targetscan.org/cgi-bin/mirgene.cgi?mirg=bta-miR-17-3p	-3.68838	4.53631	0.00638552	0.0288909	1	2197	ENSBTAT00000013435	ENSBTAT00000024876	ENSBTAT00000063767	ENSBTAT00000056280	ENSBTAT00000012850	ENSBTAT00000006476	ENSBTAT00000049431	ENSBTAT00000022355	ENSBTAT00000018411	ENSBTAT00000061542	ENSBTAT00000035192	ENSBTAT00000036839	ENSBTAT00000009678	ENSBTAT00000061611	ENSBTAT00000020240	ENSBTAT00000002548	ENSBTAT00000002785	ENSBTAT00000023068	ENSBTAT00000061079	ENSBTAT00000061526	ENSBTAT00000063028	ENSBTAT00000013751	ENSBTAT00000061451	ENSBTAT00000000474	ENSBTAT00000064846	ENSBTAT00000014074	ENSBTAT00000000700	ENSBTAT00000036982	ENSBTAT00000048816	ENSBTAT00000000533	ENSBTAT00000000744	ENSBTAT00000020664	ENSBTAT00000023310	ENSBTAT00000000463	ENSBTAT00000001917	ENSBTAT00000032645	ENSBTAT00000003342	ENSBTAT00000014050	ENSBTAT00000061018	ENSBTAT00000028060	ENSBTAT00000024773	ENSBTAT00000026393
bta-let-7i	http://www.targetscan.org/cgi-bin/mirgene.cgi?mirg=bta-let-7i	12.5593	1.54605	4.69e-06	8.69e-05	1	2544	ENSBTAT00000011327	ENSBTAT00000006535	ENSBTAT00000024334	ENSBTAT00000048510	ENSBTAT00000013435	ENSBTAT00000019467	ENSBTAT00000036842	ENSBTAT00000034533	ENSBTAT00000009827	ENSBTAT00000061514	ENSBTAT00000022355	ENSBTAT00000037458	ENSBTAT00000017582	ENSBTAT00000004397	ENSBTAT00000016262	ENSBTAT00000002052	ENSBTAT00000011445	ENSBTAT00000015230	ENSBTAT00000061611	ENSBTAT00000020240	ENSBTAT00000056352	ENSBTAT00000019854	ENSBTAT00000019535	ENSBTAT00000002549	ENSBTAT00000002548	ENSBTAT00000016385	ENSBTAT00000063113	ENSBTAT00000061451	ENSBTAT00000000474	ENSBTAT00000064846	ENSBTAT00000000700	ENSBTAT00000017388	ENSBTAT00000061596	ENSBTAT00000008209	ENSBTAT00000034240	ENSBTAT00000063944	ENSBTAT00000065844	ENSBTAT00000027333	ENSBTAT00000014594	ENSBTAT00000064460	ENSBTAT00000036805	ENSBTAT00000018432
bta-miR-145	http://www.targetscan.org/cgi-bin/mirgene.cgi?mirg=bta-miR-145	9.77297	-0.886927	0.00194149	0.0119956	1	3565	ENSBTAT00000015780	ENSBTAT00000022677	ENSBTAT00000010757	ENSBTAT00000019460	ENSBTAT00000013435	ENSBTAT00000008030	ENSBTAT00000056280	ENSBTAT00000012850	ENSBTAT00000003604	ENSBTAT00000014656	ENSBTAT00000055645	ENSBTAT00000049545	ENSBTAT00000018791	ENSBTAT00000028227	ENSBTAT00000005929	ENSBTAT00000061477	ENSBTAT00000016172	ENSBTAT00000002618	ENSBTAT00000065187	ENSBTAT00000004009	ENSBTAT00000009769	ENSBTAT00000029738	ENSBTAT00000061542	ENSBTAT00000031388	ENSBTAT00000048461	ENSBTAT00000035192	ENSBTAT00000037458	ENSBTAT00000007406	ENSBTAT00000017582	ENSBTAT00000061394	ENSBTAT00000012786	ENSBTAT00000002052	ENSBTAT00000003689	ENSBTAT00000011445	ENSBTAT00000061611	ENSBTAT00000020240	ENSBTAT00000002548	ENSBTAT00000012503	ENSBTAT00000015745	ENSBTAT00000004648	ENSBTAT00000027527	ENSBTAT00000010434
bta-miR-99b	http://www.targetscan.org/cgi-bin/mirgene.cgi?mirg=bta-miR-99b	11.1639	-1.68916	1.46e-05	0.000204849	1	95	ENSBTAT00000005830	ENSBTAT00000047248	ENSBTAT00000016432	ENSBTAT00000061536	ENSBTAT00000029709	ENSBTAT00000002433	ENSBTAT00000047558	ENSBTAT00000007042	ENSBTAT00000021613	ENSBTAT00000026372	ENSBTAT00000008099	ENSBTAT00000061351	ENSBTAT00000002094	ENSBTAT00000030185	ENSBTAT00000001893	ENSBTAT00000018501	ENSBTAT00000005451	ENSBTAT00000015212	ENSBTAT00000025767	ENSBTAT00000014143	ENSBTAT00000045089	ENSBTAT00000013256	ENSBTAT00000054744	ENSBTAT00000038215	ENSBTAT00000005377	ENSBTAT00000044160	ENSBTAT00000024256	ENSBTAT00000044396	ENSBTAT00000025374	ENSBTAT00000008253	ENSBTAT00000004844	ENSBTAT00000063634	ENSBTAT00000002525	ENSBTAT00000029392	ENSBTAT00000016714	ENSBTAT00000013852	ENSBTAT00000013267	ENSBTAT00000011947	ENSBTAT00000020631	ENSBTAT00000002982	ENSBTAT00000063122	ENSBTAT00000011388
bta-miR-15b	http://www.targetscan.org/cgi-bin/mirgene.cgi?mirg=bta-miR-15b	10.8585	1.67126	0.000181586	0.00171351	1	4336	ENSBTAT00000011319	ENSBTAT00000011327	ENSBTAT00000024334	ENSBTAT00000012351	ENSBTAT00000019460	ENSBTAT00000013435	ENSBTAT00000012850	ENSBTAT00000063258	ENSBTAT00000031604	ENSBTAT00000029091	ENSBTAT00000013692	ENSBTAT00000011574	ENSBTAT00000006476	ENSBTAT00000009827	ENSBTAT00000017452	ENSBTAT00000018799	ENSBTAT00000028227	ENSBTAT00000022716	ENSBTAT00000005936	ENSBTAT00000000733	ENSBTAT00000063056	ENSBTAT00000057151	ENSBTAT00000023199	ENSBTAT00000011687	ENSBTAT00000049158	ENSBTAT00000022355	ENSBTAT00000016172	ENSBTAT00000018411	ENSBTAT00000020094	ENSBTAT00000066213	ENSBTAT00000002384	ENSBTAT00000029738	ENSBTAT00000013177	ENSBTAT00000061542	ENSBTAT00000048461	ENSBTAT00000049743	ENSBTAT00000035192	ENSBTAT00000007406	ENSBTAT00000061394	ENSBTAT00000036838	ENSBTAT00000012786	ENSBTAT00000003726
[truncated: 5,000 more columns]
